# Supplementary material for: Evaluation of the inhibitory effect of the cell-free fermentation filtrate of Bacillus atrophaeus YL84 on Fusarium oxysporum f. sp. vasinfectum and analysis of its metabolic products
Source: Front Microbiol. 2026 Jan 22;17:1761389. doi: 10.3389/fmicb.2026.1761389 (PMC12872879; doi:10.3389/fmicb.2026.1761389)
Supplement: Supplementary file 1 [file Table_1.XLSX]

## Sheet: Sheet1
Row No	Component name	Identification status	Neutral mass (Da)	Observed neutral mass (Da)	Observed m/z	Mass error (mDa)	Mass error (ppm)	Expected RT (min)	Observed RT (min)	Detector counts	Response	Adducts
1	印楝波灵 B	Identified	674.309	674.309	675.316	-0.3	-0.4	0	3.98	896343	5010	+H
2	亚麻氰苷	Identified	409.158	409.154	410.161	-4.3	-10.4	0	7.98	5017	5017	+H
3	东莨菪碱 (天仙子碱)	Identified	303.147	303.146	304.153	-1.1	-3.5	0	1.17	9882	5019	+H
4	金粟兰内酯 B	Identified	244.11	244.109	245.116	-1.3	-5.2	0	7.98	11772	5048	+H
5	异青藤碱	Identified	329.163	329.158	330.165	-4.7	-14.3	0	4.46	11292	5075	+H
6	胡椒内酰胺-C7:1(6E)	Identified	301.168	301.165	302.173	-2.4	-7.9	0	7.56	15087	5079	+H
7	络石藤紫罗兰酮苷	Identified	516.257	516.257	517.264	-0.1	-0.2	0	4.42	22773	5082	+H
8	防己诺林碱	Identified	608.289	608.286	609.294	-2.2	-3.6	0	6.62	5083	5083	+H
9	氯原酸丙酯	Identified	396.142	396.141	397.148	-1.4	-3.6	0	5.22	5093	5093	+H
10	苦木西碱 S	Identified	508.211	508.21	509.217	-1.1	-2.2	0	3.46	5127	5127	+H
11	异乌药醚	Identified	244.146	244.144	245.152	-1.9	-7.6	0	5.77	5840	5127	+H
12	可待因	Identified	299.152	299.15	300.158	-1.7	-5.8	0	10.47	6194	5135	+H
13	华蟾毒精 (华蟾酥毒基)	Identified	442.236	442.235	443.242	-0.9	-1.9	0	7.4	7131	5151	+H
14	青椒碱	Identified	241.11	241.107	242.114	-3.1	-12.7	0	1.29	5744	5153	+H
15	Neosalvianen	Identified	319.157	319.157	320.164	-0.2	-0.7	0	9.26	7074	5164	+H
16	表丹参隐螺内酯	Identified	286.157	286.155	287.162	-1.8	-6.2	0	8.3	6613	5196	+H
17	桑皮酮 E	Identified	424.189	424.184	425.192	-4.2	-9.9	0	8.24	5213	5213	+H
18	菊苣萜苷 C	Identified	428.205	428.204	429.211	-0.9	-2.2	0	1.56	145904	5218	+H
19	当归酰戈米辛 O	Identified	498.225	498.224	499.231	-1.5	-3.1	0	3.54	7260	5228	+H
20	菊苣萜苷 C	Identified	428.205	428.2	429.208	-4.1	-9.5	0	6.2	28305	5232	+H
21	Cylindrene	Identified	232.146	232.145	233.152	-1.5	-6.6	0	5.55	7808	5243	+H
22	雄甾-4-烯-17-酮-3β-乙酸酯	Identified	330.219	330.219	331.226	-0.8	-2.4	0	20.33	5247	5247	+H
23	3-O-(2′E,4′Z-葵二烯酰基)巨大戟二萜醇	Identified	498.298	498.296	499.303	-2.2	-4.5	0	4.28	397874	5259	+H
24	香樟烯	Identified	214.136	214.135	215.142	-1.1	-4.9	0	7.64	5652	5262	+H
25	白及联菲醇 D	Identified	452.162	452.158	453.165	-4.7	-10.5	0	9.11	7655	5282	+H
26	Pterodontoside B	Identified	412.21	412.206	413.214	-3.5	-8.4	0	22	6200	5330	+H
27	阿魏波因	Identified	287.152	287.151	288.158	-1.5	-5.2	0	6.03	14911	5353	+H
28	Guaianolide ixerin D	Identified	240.079	240.078	258.112	-0.3	-1.2	0	1.49	9904	5358	+NH4, +H
29	杰沙乌头碱	Identified	675.325	675.322	676.329	-3.5	-5.1	0	13.89	16665	5369	+H
30	10-羟基乌头碱	Identified	661.31	661.305	662.312	-4.7	-7.1	0	9.83	195755	5400	+H
31	华蟾毒精 (华蟾酥毒基)	Identified	442.236	442.232	443.24	-3.2	-7.1	0	7.7	10316	5417	+H
32	4-epi-Isoinuviscolide	Identified	248.141	248.141	249.148	-0.8	-3.1	0	3.08	10824	5419	+H
33	可来灵素 A	Identified	674.257	674.257	675.264	-0.8	-1.3	0	2.6	273532	5426	+H
34	连翘酯苷 D	Identified	478.169	478.168	479.175	-0.9	-1.8	0	10.22	7231	5464	+H
35	柯诺辛	Identified	384.205	384.204	385.211	-1.1	-2.8	0	6.09	13272	5473	+H
36	防己诺林碱	Identified	608.289	608.288	609.295	-0.4	-0.7	0	14.99	8346	5516	+H
37	仙鹤草酚 C	Identified	668.283	668.28	669.288	-3.1	-4.6	0	22.31	8080	5533	+H
38	膜荚黄芪茎叶皂苷 B	Identified	652.419	652.416	653.423	-2.6	-4	0	28.14	18125	5537	+H
39	去甲乌药碱	Identified	271.121	271.119	272.126	-1.7	-6.4	0	7.3	7754	5631	+H
40	蜕皮甾酮-3-O-β-D-葡萄糖苷	Identified	642.362	642.357	643.364	-4.8	-7.5	0	10.04	9853	5636	+H
41	蕨素 R	Identified	266.107	266.105	267.112	-2.7	-9.9	0	1.51	128951	5655	+H
42	1,7-双苯-5-羟基-4,6-庚二烯-3-酮	Identified	278.131	278.129	279.137	-1.3	-4.5	0	9.85	6338	5705	+H
43	Darendoside A	Identified	432.163	432.159	433.166	-4.1	-9.4	0	8.3	7653	5711	+H
44	半枝莲二萜 C	Identified	530.252	530.251	531.259	-0.1	-0.1	0	12.18	8457	5722	+H
45	Oroselone	Identified	226.063	226.06	227.067	-3.3	-14.5	0	1.46	5729	5729	+H
46	异去氢钩藤碱	Identified	382.189	382.188	383.195	-1.1	-2.8	0	8.3	16793	5746	+H, +Na
47	双乙酰大花旋覆花内酯	Identified	350.173	350.173	351.18	-0.1	-0.4	0	2.35	48695	5756	+H
48	2,6,6-三甲基-3-环庚(苯硫基)-4-烯醇	Identified	262.139	262.135	263.142	-4.6	-17.4	0	14.42	6631	5781	+H
49	益智醇	Identified	314.188	314.188	315.195	-0.2	-0.6	0	24.6	6542	5794	+H
50	3-O-苯甲酰基-20-去氧巨大戟二萜醇	Identified	436.225	436.225	437.232	-0.2	-0.4	0	14.68	6582	5832	+H
51	三-乙酰乌头碱	Identified	771.347	771.345	772.352	-2	-2.6	0	1.6	595708	5858	+H
52	蕨素 R	Identified	266.107	266.106	267.113	-1.2	-4.5	0	12.46	7430	5891	+H
53	帽柱木酸	Identified	354.158	354.156	355.163	-1.9	-5.3	0	5.83	10802	5915	+H
54	(Z)-(1S,5R)-β-蒎-10-烯基-β-巢菜糖苷	Identified	446.215	446.212	447.219	-3.6	-8.1	0	2.47	41842	5926	+H
55	络石藤紫罗兰酮苷	Identified	516.257	516.253	517.26	-4	-7.7	0	12.92	9518	5965	+H
56	白屈菜碱	Identified	353.126	353.123	354.13	-3.8	-10.8	0	6.01	6542	5988	+H
57	去氢香樟内酯	Identified	228.115	228.114	229.121	-1	-4.3	0	10.68	6628	5988	+H
58	Δ5-胆酸甲酯-3-O-β-D-葡萄糖醛酸-(1→4)-α-L-鼠李糖苷	Identified	742.378	742.376	743.384	-1.2	-1.6	0	25.12	9534	6006	+H
59	胡椒内酰胺-C5:1(2E)	Identified	273.136	273.136	274.143	-0.3	-1.3	0	1.53	6018	6018	+H
60	胡椒内酰胺-C7:1(6E)	Identified	301.168	301.167	302.174	-0.9	-2.8	0	14.93	6023	6023	+H
61	印楝波力定 D	Identified	726.362	726.358	727.365	-3.8	-5.2	0	8.19	432327	6029	+H
62	1,7-双苯-5-羟基-4,6-庚二烯-3-酮	Identified	278.131	278.129	279.136	-1.6	-5.6	0	10.52	6719	6040	+H
63	玄参种苷 B	Identified	332.147	332.144	333.151	-3	-8.9	0	5.2	7098	6075	+H
64	1-甲基-2-[(Z)-7-十三烯基]-4(1H)喹诺酮	Identified	339.256	339.254	340.261	-2.6	-7.7	0	14.61	6796	6103	+H
65	可待因	Identified	299.152	299.152	300.159	-0.6	-1.9	0	2.68	7091	6111	+H
66	番木鳖次碱	Identified	380.174	380.172	381.18	-1.3	-3.4	0	7.98	9133	6163	+H
67	对映-16α,17-羟基贝壳杉烷-19-羧酸	Identified	320.235	320.235	321.242	-0.1	-0.4	0	25.6	7137	6181	+H
68	Tsugaric acid B	Identified	528.381	528.379	529.386	-2.9	-5.5	0	27.01	30034	6194	+H, +Na
69	东莨菪碱 (天仙子碱)	Identified	303.147	303.142	321.176	-4.5	-14.1	0	3.08	24839	6231	+NH4, +H
70	Withametelin G	Identified	470.267	470.264	493.253	-2.6	-5.3	0	8.98	140335	6251	+Na, +H
71	苦参查尔酮醇	Identified	456.215	456.215	457.222	-0.1	-0.1	0	4.47	67095	6257	+H
72	苦参新醇 C	Identified	438.168	438.167	461.156	-0.7	-1.6	0	5.18	9136	6264	+Na, +H
73	N-甲基异衡州乌药碱	Identified	299.152	299.149	300.156	-3.4	-11.3	0	2.73	58305	6274	+H
74	对映-16α,17-羟基贝壳杉烷-19-羧酸	Identified	320.235	320.235	321.242	-0.2	-0.5	0	25.93	7678	6296	+H
75	金粟兰内酯 A	Identified	228.115	228.114	229.121	-0.9	-3.8	0	4.69	7143	6313	+H
76	Asterinin B	Identified	545.249	545.246	546.253	-2.5	-4.5	0	10.79	13169	6331	+H
77	Zanthosimuline	Identified	309.173	309.172	310.179	-1.1	-3.5	0	3.4	6332	6332	+H
78	去氢荷叶碱	Identified	293.142	293.141	294.149	-0.3	-1.1	0	4.75	8927	6347	+H
79	胡椒内酰胺-C9:1(8E)	Identified	329.199	329.196	330.203	-3	-9	0	7.54	11618	6370	+H
80	(-)-开环异落叶松树脂酚-4-O-β-D-葡萄糖苷	Identified	524.226	524.222	525.23	-3.4	-6.4	0	4.44	16728	6371	+H
81	赤芝内酯	Identified	456.251	456.25	457.258	-0.6	-1.4	0	9.77	11735	6372	+H
82	白及联菲醇 B	Identified	588.215	588.213	589.22	-2	-3.5	0	5.94	8827	6434	+H
83	10-羟基乌头碱	Identified	661.31	661.308	662.316	-1.3	-2	0	11.64	252281	6436	+H
84	3-乙酰乌头碱	Identified	687.325	687.321	688.328	-4.6	-6.6	0	15.11	32516	6461	+H
85	3,4',5-三羟基-7-甲氧基-8-异戊烯基黄酮	Identified	368.126	368.125	369.132	-1.1	-2.9	0	6.87	10228	6489	+H
86	胡椒内酰胺-C9:2(2E,8E)	Identified	327.183	327.182	350.171	-1.8	-5	0	10.25	11610	6522	+Na, +H
87	可来灵素 A	Identified	674.257	674.255	675.262	-2.6	-3.9	0	2.37	172071	6613	+H
88	Andrographatoside	Identified	498.283	498.279	499.286	-3.9	-7.9	0	5.24	295131	6671	+H
89	去甲乌药碱	Identified	271.121	271.12	272.127	-0.7	-2.6	0	11.43	11478	6698	+H
90	三白草醇 C	Identified	524.241	524.238	525.245	-2.8	-5.3	0	23.46	28488	6712	+H
91	丹参醇 B	Identified	296.105	296.103	297.11	-1.7	-5.9	0	4.14	29538	6789	+H
92	6-N-甲基腺苷	Identified	281.112	281.112	282.12	0	-0.1	0	9.64	6792	6792	+H
93	N-顺式-咖啡酰酪胺	Identified	299.116	299.116	300.123	-0.2	-0.7	0	2.16	12656	6822	+H
94	1α,2α,3β,19α,23-五羟基-12-齐墩果烯-28-酸-28-O-β-D-吡喃木糖苷	Identified	652.382	652.378	653.386	-3.9	-5.9	0	14.91	13559	6869	+H
95	Asterinin D	Identified	515.238	515.238	516.245	-0.3	-0.7	0	10.52	88662	6876	+H
96	荜茇壬二烯哌啶	Identified	341.199	341.196	342.204	-2.7	-8	0	15.73	9269	6886	+H, +Na
97	赝靛叶碱	Identified	260.152	260.152	261.159	-0.9	-3.3	0	1.22	15953	6926	+H
98	印楝波力定 E	Identified	738.362	738.36	739.368	-1.1	-1.5	0	7.66	68109	6933	+H
99	络石藤紫罗兰酮苷	Identified	516.257	516.255	517.263	-1.7	-3.3	0	1.55	452337	6940	+H
100	(-)-开环异落叶松树脂酚-4-O-β-D-葡萄糖苷	Identified	524.226	524.222	525.229	-3.8	-7.3	0	1.45	342150	7113	+H, +Na
101	Rengyoside B	Identified	320.147	320.147	321.154	-0.2	-0.5	0	8.25	7891	7121	+H
102	姜黄醇酮	Identified	246.126	246.124	247.131	-1.6	-6.5	0	5.81	7799	7129	+H
103	4-O-β-D-Glucopyranosyl fagomine	Identified	309.142	309.139	327.173	-3	-9.3	0	1.54	59946	7140	+NH4, +H
104	柯诺辛	Identified	384.205	384.203	385.211	-1.5	-3.8	0	12.23	19453	7214	+H
105	(24S)-Pseudoginsenoside RT4	Identified	654.434	654.43	655.438	-3.9	-6	0	21.88	2610924	7218	+H
106	羟基丹参酮ⅡA	Identified	310.121	310.12	311.127	-0.5	-1.6	0	7.24	8899	7231	+H
107	糖芥苷	Identified	696.336	696.335	697.342	-0.6	-0.9	0	6.01	410275	7240	+H
108	可来灵素 A	Identified	674.257	674.256	675.263	-1.8	-2.7	0	2.09	208417	7240	+H
109	升麻苷 H2	Identified	634.372	634.368	635.375	-3.9	-6.2	0	20.21	27289	7250	+H
110	杰沙乌头碱	Identified	675.325	675.321	676.328	-4.6	-6.8	0	10.95	18076	7327	+H
111	异去氢钩藤碱	Identified	382.189	382.188	383.195	-1.1	-2.9	0	5.37	12762	7330	+H
112	柯诺辛	Identified	384.205	384.203	385.21	-1.8	-4.6	0	1.82	9254	7383	+H
113	对-O-葡糖基反式桂皮酸甲酯	Identified	340.116	340.115	341.123	-0.6	-1.8	0	5.47	9781	7453	+H
114	三白草醇 D	Identified	536.241	536.239	537.247	-1.6	-2.9	0	9.38	21327	7464	+H
115	雷扑妥苷	Identified	392.132	392.127	393.134	-5	-12.7	0	9.9	18814	7508	+H
116	山梗菜酮碱	Identified	335.189	335.186	336.193	-2.6	-7.9	0	5.86	7621	7621	+H
117	Corchoionoside C	Identified	386.194	386.191	387.198	-3.5	-9	0	14.41	15139	7624	+H
118	双乙酰大花旋覆花内酯	Identified	350.173	350.17	351.178	-2.7	-7.7	0	1.44	7629	7629	+H
119	人参炔醇	Identified	244.183	244.181	245.189	-1.4	-5.6	0	9.11	8620	7712	+H
120	4-O-β-D-Glucopyranosyl fagomine	Identified	309.142	309.14	310.147	-2.5	-8	0	23.19	14684	7726	+H
121	四氢紫堇萨明	Identified	337.131	337.129	338.136	-2.6	-7.6	0	7.91	7761	7761	+H
122	8-乙醛基二氢白屈菜红碱	Identified	391.142	391.139	409.173	-3.3	-8.1	0	10.41	9363	7802	+NH4, +H
123	重楼皂苷 Ⅳ	Identified	854.466	854.464	855.472	-2	-2.3	0	25.38	68805	7824	+H
124	异去氢钩藤碱	Identified	382.189	382.189	383.196	-0.1	-0.3	0	2.91	149951	7843	+H, +NH4
125	滇黄精苷 A	Identified	752.398	752.397	775.386	-1.3	-1.7	0	14.2	66715	8095	+Na, +H
126	番木鳖碱（士的宁）	Identified	334.168	334.165	335.172	-3.3	-9.7	0	3.36	8102	8102	+H
127	钩藤酸	Identified	370.189	370.186	388.219	-3.6	-9.3	0	4.17	183992	8126	+NH4, +H
128	半枝莲二萜 H	Identified	498.262	498.258	499.265	-3.7	-7.4	0	5.74	284591	8145	+H
129	1,7-双苯-4,6-庚二烯-3-酮	Identified	262.136	262.134	263.141	-1.8	-7	0	9.66	9179	8223	+H
130	双青藤碱	Identified	656.31	656.309	657.316	-1.1	-1.7	0	1.6	277018	8236	+H
131	奥斯楚拜素-5	Identified	326.152	326.151	327.159	-0.3	-0.9	0	23.08	11215	8345	+H
132	胡椒内酰胺-C5:1(2E)	Identified	273.136	273.136	274.144	-0.1	-0.5	0	1.97	9307	8392	+H, +Na
133	色氨酸	Identified	204.09	204.086	205.093	-4	-19.7	0	7.91	8407	8407	+H
134	阿魏波因	Identified	287.152	287.151	288.158	-1.3	-4.5	0	5.28	9421	8424	+H
135	Eclalbasaponin Ⅴ	Identified	714.365	714.361	715.368	-4.1	-5.7	0	13.62	58572	8450	+H
136	羟基丹参酮ⅡA	Identified	310.121	310.119	311.127	-1.2	-3.8	0	2.96	8991	8528	+H
137	蒽酚	Identified	194.073	194.072	195.08	-0.7	-3.7	0	3.54	9270	8565	+H
138	东莨菪碱 (天仙子碱)	Identified	303.147	303.142	304.15	-4.5	-14.9	0	6.55	9988	8592	+H
139	麦冬皂苷 E	Identified	724.403	724.403	725.41	-0.2	-0.2	0	25.7	17806	8637	+H
140	Asterinin D	Identified	515.238	515.235	516.242	-3.3	-6.5	0	3.03	580118	8673	+H
141	香樟烯	Identified	214.136	214.135	215.142	-1.3	-5.9	0	9.63	9380	8729	+H
142	氧化防己碱	Identified	618.237	618.234	619.241	-2.9	-4.6	0	9.62	15471	8769	+H
143	毛钩藤碱	Identified	368.21	368.206	369.213	-4.3	-11.8	0	8.63	14873	8806	+H
144	Pterodonoic acid	Identified	248.141	248.141	249.148	-0.6	-2.6	0	1.99	9608	8807	+H
145	去甲基吴茱萸酰胺	Identified	293.153	293.151	294.158	-2.1	-7	0	3.43	8866	8866	+H
146	Asterinin D	Identified	515.238	515.235	516.243	-2.7	-5.2	0	5.12	24494	8866	+H
147	依布里酸	Identified	470.376	470.373	493.362	-3	-6.2	0	27.43	22787	8910	+Na, +H
148	豨莶精醇	Identified	322.251	322.251	323.258	0	-0.1	0	26.15	10117	8938	+H
149	3,7,11-三甲基-2,6,10-十二碳三烯酸甲酯	Identified	250.193	250.19	251.198	-2.8	-11.2	0	12.27	8979	8979	+H
150	吗啡	Identified	285.136	285.136	286.143	-0.7	-2.4	0	5.39	11072	8992	+H
151	焦脱镁叶绿甲酯a	Identified	548.279	548.276	549.284	-2.6	-4.7	0	20.54	17416	9068	+H
152	麻黄新碱 B	Identified	522.284	522.282	523.289	-2.3	-4.3	0	8.98	274208	9191	+H
153	Asterinin A	Identified	531.233	531.232	532.24	-0.4	-0.7	0	2.01	347284	9192	+H
154	仙茅皂苷元 B	Identified	476.387	476.385	477.393	-1.2	-2.5	0	27.7	12472	9204	+H
155	金粟兰内酯 A	Identified	228.115	228.114	229.121	-1.1	-4.7	0	4.95	10283	9205	+H
156	Asterinin C	Identified	545.249	545.247	546.255	-1.1	-2.1	0	10.47	98892	9231	+H
157	小檗胺	Identified	608.289	608.288	609.295	-0.7	-1.1	0	14.47	50268	9402	+H
158	N,N,N-三甲基-色氨酸	Identified	246.137	246.135	247.143	-1.4	-5.8	0	1.7	9923	9479	+H
159	25-O-乙酰-7,8-二脱氢升麻醇木糖苷	Identified	660.387	660.383	661.391	-4	-6.1	0	15.49	11656	9483	+H
160	(Z)-(1S,5R)-β-蒎-10-烯基-β-巢菜糖苷	Identified	446.215	446.213	447.221	-2	-4.5	0	3.02	20055	9549	+H
161	3-乙酰乌头碱	Identified	687.325	687.323	688.331	-2.1	-3	0	14.02	20408	9553	+H
162	半枝莲碱 A	Identified	558.237	558.233	559.24	-3.9	-6.9	0	23.34	10978	9600	+H
163	柯诺辛	Identified	384.205	384.201	385.208	-4	-10.4	0	6.62	12213	9624	+H
164	3β-氧-甲酰基-7β,12β-二羟基-5α-羊毛甾-11,15,23-三酮-8-烯(E)-26-酸	Identified	560.299	560.297	561.305	-1.2	-2.2	0	5.59	11110	9657	+H
165	东莨菪碱 (天仙子碱)	Identified	303.147	303.146	304.153	-1	-3.2	0	2.6	58384	9661	+H
166	穿心莲内酯19β-葡萄糖苷	Identified	512.262	512.26	535.25	-1.8	-3.4	0	7.21	213691	9675	+Na
167	紫菀苷 F	Identified	535.22	535.219	558.208	-1.2	-2.1	0	12.9	17331	9690	+Na
168	Pterodontoside B	Identified	412.21	412.206	413.214	-3.5	-8.5	0	2.59	45323	9713	+H
169	番木鳖碱（士的宁）	Identified	334.168	334.165	335.172	-3.2	-9.5	0	2.86	24990	9731	+H
170	青藤定	Identified	383.114	383.11	384.117	-3.4	-8.8	0	5.97	11704	9806	+H
171	Azedarachin C	Identified	586.278	586.277	587.284	-0.8	-1.4	0	7.58	31415	9811	+H, +Na
172	苦木素苷 B	Identified	552.257	552.255	553.263	-1.5	-2.8	0	3.34	26751	9858	+H
173	葶苈苷	Identified	534.283	534.28	535.288	-2.4	-4.4	0	8.15	97894	9882	+H
174	蓬莪术环氧酮	Identified	246.126	246.124	247.132	-1.2	-4.8	0	2.7	10861	9895	+H
175	Kadsurenin L	Identified	400.189	400.188	401.195	-0.5	-1.2	0	1.58	93291	9902	+H
176	去氢香樟内酯	Identified	228.115	228.115	229.122	-0.3	-1.4	0	2.96	9923	9923	+H
177	Ivalin	Identified	248.141	248.141	249.148	-0.8	-3	0	2.61	104607	10031	+H
178	(R)-Prechrysophanol	Identified	258.089	258.089	276.122	-0.6	-2.2	0	1.5	15540	10053	+NH4, +H
179	阜康阿魏酮 A	Identified	380.199	380.197	381.205	-1.3	-3.3	0	9.5	11377	10076	+H
180	络石藤紫罗兰酮苷	Identified	516.257	516.254	517.261	-3.2	-6.3	0	7.6	16127	10106	+H
181	苦木内酯 H	Identified	424.21	424.209	442.243	-0.9	-2.1	0	1.56	152184	10131	+NH4, +H
182	Eclalbasaponin Ⅴ	Identified	714.365	714.363	715.37	-1.8	-2.5	0	13.93	35590	10258	+H
183	山莨菪碱	Identified	305.163	305.161	306.169	-1.3	-4.4	0	2.34	17503	10275	+H
184	Sugetriol triacetate	Identified	378.204	378.202	379.21	-1.8	-4.6	0	5.02	16470	10278	+H
185	金粟兰内酯 A	Identified	228.115	228.114	229.121	-1	-4.4	0	12.77	11075	10300	+H
186	闹米林	Identified	514.22	514.217	515.225	-3	-5.7	0	2.16	374805	10327	+H
187	3-二甲基烯丙基-4-甲氧基-2-喹诺酮	Identified	243.126	243.125	244.132	-0.8	-3.4	0	8.89	10401	10401	+H
188	双青藤碱	Identified	656.31	656.305	657.313	-4.3	-6.6	0	7.63	53649	10431	+H
189	苦木内酯 E	Identified	450.225	450.225	451.233	-0.2	-0.4	0	11.52	11347	10439	+H
190	香樟烯	Identified	214.136	214.134	215.142	-1.4	-6.6	0	7.25	12136	10457	+H
191	山金车内酯 D	Identified	332.162	332.162	333.169	-0.3	-0.9	0	20.88	15254	10543	+H
192	Lablab saponin I	Identified	1082.53	1082.53	1083.53	-2.9	-2.7	0	22.71	532684	10558	+H
193	3-乙酰乌头碱	Identified	687.325	687.323	688.331	-2.3	-3.3	0	14.1	254299	10579	+H
194	牡丹皮苷 D	Identified	510.174	510.169	511.176	-4.7	-9.2	0	21.19	17432	10587	+H
195	N,N,N-三甲基-色氨酸	Identified	246.137	246.135	247.143	-1.4	-5.6	0	1.49	10706	10706	+H
196	金粟兰内酯 A	Identified	228.115	228.114	229.122	-0.5	-2.2	0	1.83	10764	10764	+H
197	3-二甲基烯丙基-4-甲氧基-2-喹诺酮	Identified	243.126	243.125	244.132	-1.3	-5.2	0	7.47	14947	10788	+H
198	Kadsurenin C	Identified	358.178	358.175	359.183	-2.8	-7.9	0	9.65	13220	10905	+H
199	苦木素苷 C	Identified	554.273	554.271	555.279	-1.4	-2.5	0	8.71	93035	11019	+H
200	钩藤酸	Identified	370.189	370.188	371.195	-1.7	-4.5	0	1.59	59601	11035	+H
201	14-去氧穿心莲内酯-19β-葡萄糖苷	Identified	496.267	496.264	497.271	-3.3	-6.6	0	11.04	30752	11300	+H
202	毛钩藤碱	Identified	368.21	368.206	369.213	-4.2	-11.5	0	7.04	21368	11379	+H
203	10-羟基乌头碱	Identified	661.31	661.308	662.315	-2.2	-3.3	0	15.09	115786	11782	+H
204	苦木素苷 G	Identified	572.283	572.279	573.286	-4.5	-7.9	0	7.58	44036	11827	+H
205	1,7-双苯-4,6-庚二烯-3-酮	Identified	262.136	262.134	263.141	-1.7	-6.6	0	7.39	13288	11857	+H
206	菜豆醇	Identified	398.355	398.352	399.359	-3	-7.5	0	24.78	15514	11863	+H
207	苦木素苷 B	Identified	552.257	552.255	553.263	-1.5	-2.7	0	3.73	189866	11864	+H
208	印楝波力定 B	Identified	698.33	698.327	699.334	-3.6	-5.2	0	8.06	169407	11977	+H
209	帽柱木酸	Identified	354.158	354.157	355.164	-0.9	-2.5	0	4.96	36226	12112	+H, +NH4
210	毛钩藤碱	Identified	368.21	368.207	369.214	-3.3	-8.9	0	7.9	15644	12158	+H
211	旋覆花内酯 C_1	Identified	366.168	366.163	367.171	-4.3	-11.8	0	9.16	23440	12199	+H
212	白及联菲醇 D	Identified	452.162	452.161	453.169	-0.9	-1.9	0	21.93	15754	12339	+H
213	1,2-O-[2S-(3,4-二羟基苯基)-l,2-乙烷二基]-3-O-α-L-鼠李吡喃糖基-4-O-咖啡酰基-β-D-葡萄吡喃糖苷	Identified	564.163	564.163	565.17	-0.3	-0.5	0	4.08	15661	12370	+H
214	3-二甲基烯丙基-4-甲氧基-2-喹诺酮	Identified	243.126	243.125	244.132	-1.3	-5.3	0	4.45	18835	12457	+H
215	胡椒内酰胺-C7:1(6E)	Identified	301.168	301.165	302.172	-2.8	-9.3	0	13.04	14533	12590	+H
216	苦木半缩醛 A	Identified	410.23	410.228	411.235	-2.5	-6	0	7.45	28140	12690	+H
217	梫木毒素	Identified	412.246	412.242	413.249	-4	-9.6	0	7.38	14511	12774	+H
218	Marstenacigenin A	Identified	514.293	514.288	515.296	-4.5	-8.8	0	4.3	595337	13042	+H
219	Asterinin D	Identified	515.238	515.236	516.243	-1.9	-3.7	0	2.68	112161	13060	+H
220	Blestritin A	Identified	576.251	576.247	594.28	-4.5	-7.5	0	8.97	29321	13063	+NH4, +H
221	N-Demethyl-N-formyl-dehydronuciferine	Identified	307.121	307.117	308.124	-4.3	-13.8	0	4.3	14226	13294	+H
222	柑属苷 C	Identified	342.168	342.164	343.172	-3.3	-9.7	0	4.8	15220	13329	+H
223	亥茅酚苷	Identified	438.153	438.15	439.158	-2.2	-5	0	21.19	53643	13834	+H
224	Berbithine	Identified	339.111	339.107	357.141	-3.9	-10.8	0	5.49	16027	13934	+NH4, +H
225	Eclalbasaponin Ⅴ	Identified	714.365	714.363	715.37	-1.8	-2.5	0	14.76	41686	14085	+H
226	2,3-丁二醇单葡萄糖苷	Identified	252.121	252.118	253.125	-3.2	-12.7	0	21.02	31485	14318	+H
227	柯诺辛	Identified	384.205	384.202	385.209	-3.1	-8	0	7.78	22627	14412	+H, +Na
228	吗啡	Identified	285.136	285.136	286.143	-0.5	-1.6	0	3.79	27515	14445	+H
229	菊苣萜苷 C	Identified	428.205	428.203	429.211	-1.4	-3.3	0	3.73	18299	14652	+H
230	漏芦甾酮 C	Identified	508.34	508.338	509.345	-2	-4	0	7.91	56398	14722	+H
231	葶苈苷	Identified	534.283	534.278	535.286	-4.5	-8.4	0	6.6	28330	14854	+H, +NH4
232	4-O-β-D-Glucopyranosyl fagomine	Identified	309.142	309.141	310.148	-1.4	-4.4	0	4.32	20740	15047	+H
233	1,7-二(4-羟苯基)-4E,6E-庚二烯-3-酮	Identified	294.126	294.124	295.131	-1.5	-5.1	0	4.88	18589	15054	+H
234	蒽酚	Identified	194.073	194.072	195.079	-1	-5.3	0	3	16101	15171	+H
235	Rel-3R-methoxy-4S-furanogermacra-1E,10(15)-dien-6-one	Identified	260.141	260.14	261.147	-1.3	-5	0	3.49	28165	15176	+H
236	甲基-3-(β-咔啉-1-炔基)丙酸酯	Identified	254.106	254.104	272.138	-1.3	-4.7	0	1.55	37059	15234	+NH4, +H
237	酸枣仁环肽	Identified	489.263	489.259	490.266	-3.8	-7.7	0	15.1	43061	15263	+H, +Na
238	野麦角碱	Identified	254.142	254.14	255.147	-1.8	-7.1	0	1.95	16139	15339	+H
239	罗汉果酸丙	Identified	440.293	440.292	441.299	-0.9	-1.9	0	28.75	37360	15377	+H
240	奇任醇	Identified	338.246	338.245	339.252	-1	-3	0	26.83	27015	15512	+H
241	Inuloside B	Identified	644.341	644.337	645.344	-3.9	-6	0	13.9	36440	15628	+H
242	苦木素苷 B	Identified	552.257	552.252	553.26	-4.7	-8.4	0	6.06	24311	15641	+H
243	己六醇	Identified	182.079	182.076	183.083	-2.9	-15.9	0	20.29	17322	15855	+H
244	二甲基喹啉	Identified	157.089	157.088	158.095	-0.9	-5.9	0	2.46	16666	15891	+H
245	克氏千里光碱	Identified	366.192	366.191	367.199	-0.5	-1.3	0	5.5	37633	15893	+H
246	克氏千里光碱	Identified	366.192	366.188	367.195	-3.5	-9.5	0	6.89	23407	16004	+H
247	香樟烯	Identified	214.136	214.134	215.142	-1.4	-6.3	0	4.23	17205	16092	+H
248	Dioscoreside A	Identified	1094.51	1094.51	1095.52	-3.8	-3.4	0	22.96	38704	16333	+H
249	白术内酯 Ⅲ	Identified	248.141	248.141	249.148	-0.6	-2.3	0	1.65	25795	16339	+H
250	苦木素苷 C	Identified	554.273	554.272	555.279	-1	-1.7	0	11.54	19796	16366	+H
251	Kadsurenin J	Identified	400.189	400.188	401.195	-0.8	-1.9	0	1.62	90278	16488	+H
252	苦木素苷 E	Identified	614.294	614.289	615.297	-4.6	-7.5	0	2.31	1033010	16649	+H
253	Asterinin D	Identified	515.238	515.235	516.243	-2.7	-5.2	0	2.47	67225	16668	+H
254	柯诺辛	Identified	384.205	384.202	385.209	-2.7	-7	0	5.66	22952	16824	+H
255	杠柳苷 O	Identified	648.387	648.383	649.39	-4.3	-6.6	0	21.04	68953	17412	+H
256	吗啡	Identified	285.136	285.135	286.143	-1	-3.4	0	4.29	207127	17697	+H, +Na
257	苦木素苷 E	Identified	614.294	614.29	615.297	-4	-6.5	0	8.66	182934	17717	+H
258	双青藤碱	Identified	656.31	656.307	657.315	-2.5	-3.8	0	7.39	84475	17871	+H
259	东莨菪碱 (天仙子碱)	Identified	303.147	303.146	304.153	-1.3	-4.3	0	2.85	51600	17961	+H
260	5,7,8,3′,4′-五甲氧基二氢黄酮	Identified	374.137	374.136	375.143	-0.7	-1.8	0	1.27	20756	18414	+H
261	荜茇酰胺	Identified	317.126	317.125	318.133	-0.9	-2.9	0	2.04	305163	18423	+H
262	N-顺式-咖啡酰酪胺	Identified	299.116	299.114	317.147	-2.1	-6.6	0	9.75	20047	18428	+NH4, +H
263	Marstenacigenin B	Identified	592.304	592.301	615.29	-3	-4.9	0	1.99	275040	18478	+Na
264	2-去氧-20-羟基蜕皮甾酮-3-β-D-吡喃葡萄糖苷	Identified	626.367	626.362	627.37	-4.4	-7	0	11.84	39812	18506	+H
265	3-二甲基烯丙基-4-甲氧基-2-喹诺酮	Identified	243.126	243.125	244.132	-1.2	-4.9	0	3.54	20958	18522	+H
266	Eclalbasaponin Ⅸ	Identified	702.401	702.396	703.404	-5	-7.1	0	27.87	62743	18615	+H
267	β-山道年	Identified	246.126	246.123	247.131	-2.2	-8.7	0	6.49	20851	18874	+H
268	金色酰胺醇酯	Identified	444.205	444.2	445.207	-4.8	-10.7	0	1.56	34507	18934	+H
269	厚朴醛 B	Identified	280.11	280.106	281.113	-3.7	-13.2	0	8.13	20948	19355	+H
270	没药当归烯酮	Identified	248.141	248.141	249.148	-0.8	-3	0	3.42	20222	19510	+H
271	人参炔醇	Identified	244.183	244.181	245.188	-1.7	-7.1	0	9.87	21584	19555	+H
272	苍术苷元 2-O-β-D-葡萄糖苷	Identified	482.252	482.249	483.256	-2.7	-5.5	0	12.01	29226	19631	+H
273	(3E,11E)-3,11-十三烯-5,7,9-三炔-1,2-双醇	Identified	200.084	200.083	201.09	-1	-5	0	1.93	23883	19638	+H
274	Ivalin	Identified	248.141	248.141	249.148	-0.7	-2.7	0	2.87	21423	19714	+H
275	苦木素苷 A	Identified	538.241	538.239	539.247	-2.1	-3.9	0	9.36	37245	20078	+H
276	乌药内酯	Identified	244.11	244.109	245.116	-1.4	-5.5	0	10.41	22139	20183	+H
277	柯诺辛	Identified	384.205	384.204	385.211	-1.2	-3.2	0	4.48	39605	20378	+H
278	灵芝酸 H	Identified	572.299	572.295	573.302	-3.7	-6.5	0	13.01	47645	20432	+H
279	王不留行环肽 B	Identified	484.243	484.239	485.246	-4.8	-9.9	0	6.6	38680	20832	+H
280	β-山道年	Identified	246.126	246.124	247.131	-1.7	-6.9	0	7.23	23189	21116	+H
281	3β-氧-甲酰基-7β,12β-二羟基-5α-羊毛甾-11,15,23-三酮-8-烯(E)-26-酸	Identified	560.299	560.297	561.304	-1.7	-3.1	0	26.45	39393	21198	+H
282	紫菀酮苷 C	Identified	488.262	488.258	489.265	-4.3	-8.9	0	1.55	216125	21383	+H
283	氧化防己碱	Identified	618.237	618.235	619.242	-1.6	-2.6	0	10.26	36167	22261	+H
284	麦角新碱	Identified	561.295	561.291	562.298	-4.3	-7.7	0	9.23	37052	22562	+H
285	替告皂苷元-3-O-β-D-葡萄糖(1→2)-β-D-木糖(1→3)-β-D-葡萄糖(1→4)-β-D-半乳糖苷	Identified	1034.53	1034.53	1035.54	-0.9	-0.9	0	9.98	183999	23263	+H, +Na
286	帽柱木酸	Identified	354.158	354.156	355.163	-1.7	-4.8	0	4.68	27393	23370	+H
287	苦木素苷 E	Identified	614.294	614.292	615.299	-2.3	-3.7	0	4.82	125322	23496	+H
288	异去氢钩藤碱	Identified	382.189	382.187	383.194	-2.5	-6.6	0	7.69	35362	23500	+H, +Na, +NH4
289	吗啡	Identified	285.136	285.135	286.142	-1.2	-4.3	0	6.95	34712	23641	+H
290	Rengyoside C	Identified	456.2	456.199	457.206	-1	-2.2	0	1.55	215306	23910	+H
291	Octahydrocurcumin	Identified	376.189	376.187	377.194	-1.8	-4.7	0	6.87	29036	24246	+H
292	Samarcandin acetate	Identified	442.236	442.234	443.241	-1.6	-3.6	0	18.73	44557	24486	+H
293	二甲基喹啉	Identified	157.089	157.088	158.095	-0.9	-6	0	2.33	26321	25224	+H
294	野麦角碱	Identified	254.142	254.14	272.174	-1.9	-6.9	0	1.49	34659	25932	+NH4, +H
295	5-去羟山柰酚	Identified	270.053	270.053	271.06	-0.2	-0.7	0	29.29	44146	26640	+H
296	Deapioplatycodin D	Identified	1092.54	1092.53	1093.54	-2.8	-2.5	0	22.5	252992	26789	+H
297	2-羟基-4-甲氧基-3-(3'-甲基-2'-丁烯基)-喹诺酮	Identified	243.126	243.125	244.132	-1.2	-4.8	0	5.42	28583	26967	+H
298	柯诺辛	Identified	384.205	384.203	385.211	-1.5	-3.8	0	4.28	56521	27286	+H
299	苦木内酯 N	Identified	394.199	394.195	412.228	-4.6	-11.2	0	5.68	33337	27416	+NH4, +H
300	克氏千里光碱	Identified	366.192	366.191	367.198	-0.9	-2.5	0	6.02	62372	27656	+H
301	巴豆酰戈米辛 H	Identified	500.241	500.24	501.247	-1.1	-2.1	0	25.13	56900	27796	+H
302	酸枣仁环肽	Identified	489.263	489.258	490.265	-4.5	-9.2	0	14.3	45192	28485	+H, +Na
303	Pterodontoside B	Identified	412.21	412.208	413.215	-2.1	-5.1	0	4.04	52409	28520	+H
304	阿朴东莨菪碱	Identified	285.136	285.136	286.144	-0.1	-0.3	0	2.24	37813	29151	+H
305	10-羟基乌头碱	Identified	661.31	661.31	662.317	-0.2	-0.2	0	11.99	55136	29737	+H
306	内南五味子酯 C	Identified	556.231	556.23	557.237	-0.7	-1.2	0	21.74	51702	30638	+H
307	对映-16α,17-羟基贝壳杉烷-19-羧酸	Identified	320.235	320.235	321.242	-0.3	-1	0	26.32	44074	30664	+H
308	(3E,11E)-3,11-十三烯-5,7,9-三炔-1,2-双醇	Identified	200.084	200.083	201.09	-1.1	-5.5	0	1.67	35817	31473	+H
309	蓍草灵	Identified	246.126	246.125	247.132	-0.7	-3	0	2	45466	31615	+H
310	Ciryneol C	Identified	282.139	282.135	283.142	-3.9	-13.8	0	9.51	37757	31990	+H
311	帽柱木酸	Identified	354.158	354.157	372.191	-1.1	-2.9	0	2.66	45719	32352	+NH4, +H
312	1,7-双苯-5-羟基-4,6-庚二烯-3-酮	Identified	278.131	278.13	279.137	-1.2	-4.2	0	4.99	43589	33074	+H
313	吗啡	Identified	285.136	285.135	286.142	-1.7	-6	0	7.91	41125	33385	+H
314	三白草醇 C	Identified	524.241	524.237	525.245	-3.5	-6.6	0	9.21	63452	33416	+H
315	Yesanchinoside E	Identified	1108.6	1108.6	1109.61	-0.4	-0.4	0	9.64	2235753	34380	+H
316	Badrakemin acetate	Identified	424.225	424.224	425.231	-1.3	-3.1	0	20.75	43022	35549	+H
317	赤芝内酯	Identified	456.251	456.247	457.254	-4.3	-9.4	0	7.98	74017	35606	+H
318	3β-氧-甲酰基-7β,12β-二羟基-5α-羊毛甾-11,15,23-三酮-8-烯(E)-26-酸	Identified	560.299	560.295	561.302	-3.7	-6.6	0	5.88	63543	36171	+H
319	N-顺式-咖啡酰酪胺	Identified	299.116	299.114	317.147	-2.1	-6.7	0	5.52	40774	36394	+NH4, +H
320	苦木素苷 B	Identified	552.257	552.254	553.261	-3.1	-5.6	0	4.21	47724	37070	+H
321	Platydesmine	Identified	259.121	259.119	260.126	-1.8	-6.9	0	8.19	41710	38250	+H
322	毛钩藤碱	Identified	368.21	368.207	369.214	-3.3	-8.9	0	5.8	49768	38361	+H
323	吗啡	Identified	285.136	285.135	286.142	-1.5	-5.3	0	8.23	39724	38955	+H
324	茶叶花宁 D	Identified	456.36	456.357	457.364	-3.4	-7.4	0	27.17	110295	39289	+H, +Na
325	平贝定苷	Identified	623.403	623.399	624.406	-4.5	-7.2	0	7.91	71683	41004	+H
326	印楝波力定 D	Identified	726.362	726.36	727.367	-1.6	-2.1	0	4.78	643149	41441	+H
327	金粟兰内酯 A	Identified	228.115	228.114	229.121	-1.3	-5.5	0	5.9	42459	41454	+H
328	乌药内酯	Identified	244.11	244.109	245.117	-0.8	-3.1	0	1.57	52087	41879	+H, +NH4
329	苦木素 F	Identified	422.194	422.193	423.2	-1.5	-3.5	0	6.34	63902	44648	+H
330	香樟烯	Identified	214.136	214.134	215.142	-1.4	-6.5	0	3.1	49336	45103	+H
331	Rel-3R-methoxy-4S-furanogermacra-1E,10(15)-dien-6-one	Identified	260.141	260.14	261.147	-1.4	-5.4	0	3.25	50293	45401	+H
332	Asterinin D	Identified	515.238	515.235	516.242	-3.2	-6.2	0	1.95	111032	45803	+H
333	泽泻磺醇 C	Identified	300.14	300.137	301.144	-3	-9.9	0	22.4	53479	46941	+H
334	去氢香樟内酯	Identified	228.115	228.114	229.122	-0.6	-2.7	0	1.53	168863	47670	+H
335	双青藤碱	Identified	656.31	656.307	657.314	-3.2	-4.9	0	3.1	136321	48452	+H
336	Stilbostemin D	Identified	258.126	258.124	259.131	-1.5	-5.6	0	2.58	107699	48511	+H
337	Azedarachin C	Identified	586.278	586.274	587.282	-3.5	-5.9	0	10.36	94983	49052	+H
338	Platydesmine	Identified	259.121	259.119	260.126	-1.9	-7.3	0	11.31	56967	49402	+H
339	东莨菪碱 (天仙子碱)	Identified	303.147	303.145	304.152	-2.5	-8.2	0	6.95	57674	49835	+H
340	(Z)-(1S,5R)-β-蒎-10-烯基-β-巢菜糖苷	Identified	446.215	446.213	447.22	-2.2	-4.9	0	2.82	101861	49851	+H
341	麻黄新碱 B	Identified	522.284	522.281	523.288	-3.4	-6.6	0	7.4	141761	50850	+H
342	泽泻磺醇 C	Identified	300.14	300.135	301.143	-4	-13.4	0	28.77	69459	53804	+H
343	泽泻磺醇 C	Identified	300.14	300.136	301.143	-4	-13.1	0	25.05	62635	55758	+H
344	3,3',5,5'-四甲氧基-反-茋	Identified	300.136	300.136	301.143	-0.5	-1.7	0	25.62	57950	57950	+H
345	Azedarachin C	Identified	586.278	586.274	587.282	-3.3	-5.6	0	19.93	77226	58523	+H
346	闹米林酸	Identified	532.231	532.227	533.235	-3.5	-6.6	0	4.05	468751	60942	+H
347	帽柱木酸	Identified	354.158	354.158	372.192	-0.2	-0.5	0	2.44	152615	61237	+NH4, +H
348	蟾毒它里宁	Identified	414.204	414.202	415.209	-2.5	-6.1	0	4.27	70619	63108	+H
349	阿魏波因	Identified	287.152	287.15	288.158	-1.9	-6.6	0	11	66958	64054	+H
350	胡椒内酰胺-C7:1(6E)	Identified	301.168	301.165	302.172	-2.6	-8.7	0	14.27	78488	69763	+H
351	三白草醇 C	Identified	524.241	524.239	525.246	-2.3	-4.4	0	21.68	105213	70007	+H
352	胡椒内酰胺-C7:1(6E)	Identified	301.168	301.166	302.173	-2.3	-7.5	0	7.89	80148	70282	+H
353	N-对香豆酰酪胺	Identified	283.121	283.12	301.154	-1.2	-3.8	0	1.56	76685	74148	+NH4, +H
354	胡椒内酰胺-C7:1(6E)	Identified	301.168	301.166	302.173	-2.1	-7	0	4.15	104090	75225	+H
355	Benzopyran derivativeⅡ	Identified	526.199	526.196	527.204	-2.8	-5.3	0	21.18	106071	78637	+H
356	异酸浆苦素 B	Identified	510.189	510.185	511.192	-4.5	-8.9	0	4.07	348410	81502	+H
357	蒂巴因	Identified	311.152	311.15	329.184	-1.8	-5.5	0	3.98	117958	81933	+NH4, +H
358	天葵苷 A	Identified	494.252	494.249	495.256	-2.5	-5.1	0	5.04	163360	82524	+H
359	荜茇酰胺	Identified	317.126	317.124	318.132	-2	-6.4	0	5.03	94214	83327	+H, +Na
360	风轮菜皂苷 B	Identified	1104.57	1104.57	1105.58	-0.6	-0.6	0	8.1	160514	83394	+H, +Na
361	1β,3β,6α-Trihydroxy-4α(15)-dihydrocostic acid methyl ester-1-O-β-D-glucopyranoside	Identified	460.231	460.229	461.236	-1.7	-3.6	0	1.49	565201	85713	+H, +Na
362	苦木素 F	Identified	422.194	422.19	423.198	-3.5	-8.4	0	1.29	101015	85908	+H
363	克氏千里光碱	Identified	366.192	366.19	367.198	-1.1	-3.1	0	7.23	110475	86736	+H
364	14-去氧穿心莲内酯-19β-葡萄糖苷	Identified	496.267	496.264	497.271	-3.5	-7.1	0	7.03	139906	94306	+H
365	Platydesmine	Identified	259.121	259.12	260.127	-1.2	-4.6	0	2.17	104265	96545	+H
366	紫菀酮苷 C	Identified	488.262	488.262	511.251	-0.2	-0.5	0	3.33	151126	97912	+Na, +H
367	泽泻磺醇 C	Identified	300.14	300.136	301.143	-3.7	-12.2	0	24.25	113053	98997	+H
368	4′-Methylpinosylvin	Identified	226.099	226.098	244.132	-1.4	-5.7	0	1.7	115831	100383	+NH4, +H
369	3-二甲基烯丙基-4-甲氧基-2-喹诺酮	Identified	243.126	243.125	244.132	-1.4	-5.7	0	2.02	111638	111638	+H
370	泽泻磺醇 C	Identified	300.14	300.136	301.143	-3.6	-12.1	0	26.73	138883	127546	+H
371	泽泻磺醇 C	Identified	300.14	300.136	301.143	-4	-13.2	0	29.01	149685	133257	+H
372	胡椒内酰胺-C7:1(6E)	Identified	301.168	301.166	302.173	-2.3	-7.5	0	13.47	157707	137442	+H
373	三白草醇 C	Identified	524.241	524.239	525.246	-2.2	-4.2	0	21.4	196112	143027	+H
374	北乌碱	Identified	647.294	647.289	648.297	-4.9	-7.5	0	9.22	271251	150861	+H
375	Stilbostemin D	Identified	258.126	258.124	259.132	-1.4	-5.2	0	2.34	150920	150920	+H
376	荜茇酰胺	Identified	317.126	317.124	318.131	-2.3	-7.3	0	7.88	201018	174595	+H
377	印楝波力定 E	Identified	738.362	738.36	739.367	-1.8	-2.5	0	6.07	2921776	179722	+H, +Na
378	穿心莲内酯19β-葡萄糖苷	Identified	512.262	512.258	513.265	-4	-7.8	0	5.66	494433	184049	+H
379	泽泻磺醇 C	Identified	300.14	300.136	301.143	-3.6	-12.1	0	26.97	212505	198935	+H
380	柯诺辛	Identified	384.205	384.202	385.209	-3.1	-8	0	9.64	251021	200638	+H, +Na
381	Azedarachin C	Identified	586.278	586.275	587.283	-2.4	-4	0	3.66	1111388	208809	+H
382	(-)-开环异落叶松树脂酚-4-O-β-D-葡萄糖苷	Identified	524.226	524.223	542.257	-2.5	-4.5	0	3.09	411479	225448	+NH4, +H
383	Badrakemin acetate	Identified	424.225	424.224	425.231	-1.4	-3.2	0	21.03	317890	238758	+H
384	Asterinin D	Identified	515.238	515.236	533.27	-1.6	-3	0	21.88	320544	246607	+NH4, +H
385	荜茇酰胺	Identified	317.126	317.124	318.131	-2.2	-7.1	0	6.29	288193	249427	+H
386	毛钩藤碱	Identified	368.21	368.207	369.214	-3.1	-8.5	0	8.97	323846	255515	+H
387	1,7-双苯-5-羟基-4,6-庚二烯-3-酮	Identified	278.131	278.129	279.136	-1.8	-6.6	0	5.78	311781	271436	+H
388	中乌头碱 (新乌头碱)	Identified	631.299	631.296	632.303	-3.4	-5.4	0	7.78	456961	323466	+H
389	泽泻磺醇 C	Identified	300.14	300.136	301.143	-3.8	-12.6	0	23.75	499457	412033	+H
390	泽泻磺醇 C	Identified	300.14	300.136	301.143	-3.7	-12.2	0	23.98	580649	475029	+H
391	麻黄新碱 C	Identified	536.3	536.295	537.302	-4.8	-8.9	0	9.37	714193	502479	+H
392	荜茇酰胺	Identified	317.126	317.124	318.131	-2.2	-6.9	0	6.54	606913	521344	+H
393	土荆皮甲酸-O-β-D-吡喃葡萄糖苷	Identified	550.241	550.239	568.273	-2.6	-4.5	0	3.57	1267399	805993	+NH4, +H
