# Supplementary material for: Evaluation of the inhibitory effect of the cell-free fermentation filtrate of Bacillus atrophaeus YL84 on Fusarium oxysporum f. sp. vasinfectum and analysis of its metabolic products
Source: Front Microbiol. 2026 Jan 22;17:1761389. doi: 10.3389/fmicb.2026.1761389 (PMC12872879; doi:10.3389/fmicb.2026.1761389)
Supplement: Supplementary file 2 [file Table_2.XLSX]

## Sheet: Sheet1
Row No	Component name	Observed neutral mass (Da)	Observed RT (min)	Identification status	Neutral mass (Da)	Observed m/z	Mass error (mDa)	Mass error (ppm)	Expected RT (min)	Detector counts	Response	Adducts
1	蛋氨酸	149.051	6.51	Identified	149.051	148.043	-0.3	-2.2	0	7255	7255	-H
2	酪胺	137.083	2.5	Identified	137.084	136.076	-0.7	-5	0	7281	7281	-H
3	甘草酸	822.401	27.28	Identified	822.404	821.393	-3.2	-3.9	0	414747	7307	-H
4	奎尼酸	192.062	29.47	Identified	192.063	191.054	-1.7	-8.9	0	7447	7447	-H
5	缬氨酸	117.079	7.14	Identified	117.079	116.072	-0.2	-1.5	0	7601	7601	-H
6	肌氨酸	89.0471	1.85	Identified	89.0477	88.0399	-0.5	-6.2	0	7648	7648	-H
7	咖啡酸-β-D-吡喃葡萄糖酯苷	342.092	13.11	Identified	342.095	341.085	-2.8	-8.1	0	7678	7678	-H
8	花秋酸苷	292.114	4.93	Identified	292.116	291.106	-2	-7	0	86001	7735	-H
9	法荜枝苷 (蚕豆素)	486.135	8.81	Identified	486.137	485.127	-2.6	-5.4	0	8015	8015	-H
10	谷氨酸	147.053	2.16	Identified	147.053	146.045	-0.5	-3.2	0	8163	8163	-H
11	雌酮	270.158	12.62	Identified	270.162	269.15	-4.4	-16.2	0	8300	8300	-H
12	百脉根苷	261.12	12	Identified	261.121	260.113	-1.1	-4.2	0	8300	8300	-H
13	焦谷氨酸	129.042	2.96	Identified	129.043	128.035	-0.5	-4.1	0	8959	8959	-H
14	蛋氨酸	149.05	1.93	Identified	149.051	148.043	-0.8	-5.4	0	8962	8962	-H
15	缬氨酸	117.079	2.7	Identified	117.079	116.071	-0.3	-2.4	0	9147	9147	-H
16	6'-O-反-对香豆酰橄榄苦苷	686.22	11.02	Identified	686.221	685.213	-0.7	-1	0	241047	9180	-H
17	3-O-反式香豆酰基奎宁酸	338.097	7.72	Identified	338.1	337.09	-2.8	-8.4	0	9385	9385	-H
18	二氢香豆素	148.052	10.35	Identified	148.052	147.045	0	-0.3	0	9606	9606	-H
19	没食子酸	170.021	9.32	Identified	170.022	169.014	-0.4	-2.6	0	9717	9717	-H
20	羟脯氨酸	131.058	9.61	Identified	131.058	130.051	-0.4	-3.1	0	9886	9886	-H
21	二氢香豆素	148.052	11.63	Identified	148.052	147.045	-0.2	-1.5	0	10152	10152	-H
22	吴茱萸亭	347.136	2.4	Identified	347.137	346.129	-0.9	-2.7	0	10425	10425	-H
23	异麦芽糖	342.115	1.83	Identified	342.116	341.108	-1.4	-4.2	0	47107	10633	-H
24	(+)-Licarin A	326.147	12.21	Identified	326.152	325.14	-4.3	-13.1	0	10640	10640	-H
25	γ-氨基丁酸	103.063	1.28	Identified	103.063	102.056	-0.3	-2.6	0	10747	10747	-H
26	酪氨酸	181.074	6.64	Identified	181.074	180.066	-0.1	-0.6	0	10874	10874	-H
27	谷氨酸	147.053	2.3	Identified	147.053	146.045	-0.4	-3	0	11471	11471	-H
28	羟脯氨酸	131.058	1.26	Identified	131.058	130.05	-0.5	-3.5	0	11504	11504	-H
29	颠茄碱	542.311	6.13	Identified	542.314	541.303	-3.9	-7.3	0	461880	11507	-H
30	Guaianolide ixerin D	240.074	1.45	Identified	240.079	239.067	-4.3	-18.1	0	110092	11516	-H
31	苦木素苷 C	554.269	10.23	Identified	554.273	553.261	-4.1	-7.4	0	274940	11520	-H
32	九里香甲素	308.124	20.65	Identified	308.126	307.117	-1.9	-6.1	0	11529	11529	-H
33	甲氧基白屈菜红碱	377.122	7.54	Identified	377.126	376.115	-4.2	-11.2	0	11529	11529	-H
34	枸杞素 C	941.428	9.86	Identified	941.428	940.42	-0.6	-0.6	0	9076251	11531	-H
35	Isohistiopterosin A	248.1	1.93	Identified	248.105	247.093	-4.5	-18.3	0	22429	11547	-H
36	4′-Methylpinosylvin	226.094	1.68	Identified	226.099	225.087	-5	-22.1	0	11570	11570	-H
37	7-O-甲基莫诺苷	420.163	8	Identified	420.163	419.155	-0.7	-1.6	0	32672	11570	-H
38	雌酮	270.158	12.95	Identified	270.162	269.151	-3.7	-13.6	0	11572	11572	-H
39	苦木素 G	392.182	17.12	Identified	392.183	391.175	-1.5	-3.8	0	11605	11605	-H
40	11α-O-(2-Methylbutyryl)-12β-O-acetyltenacigenin B	490.288	26.2	Identified	490.293	489.281	-4.6	-9.3	0	11606	11606	-H
41	川白芷素	228.076	4.8	Identified	228.079	227.068	-3	-13.3	0	11636	11636	-H
42	川白芷素	228.074	2.49	Identified	228.079	227.067	-4.7	-20.7	0	67160	11657	-H
43	(-)-开环异落叶松树脂酚-4-O-β-D-葡萄糖苷	524.221	5.54	Identified	524.226	523.214	-4.8	-9.1	0	86685	11660	-H
44	异去氢钩藤碱	382.187	11.86	Identified	382.189	381.179	-2.7	-7	0	69827	11681	-H
45	红门兰醇	256.105	3.4	Identified	256.11	255.098	-4.7	-18.5	0	11686	11686	-H
46	地骨皮甲素	530.306	4.9	Identified	530.31	529.299	-4.5	-8.5	0	11694	11694	-H
47	卷柏苷 B	540.217	4.58	Identified	540.221	539.21	-3.6	-6.8	0	310180	11702	-H
48	2-氨基-3-(3,4-二羟基-苯基)-丙酸甲酯	211.084	10.76	Identified	211.084	210.077	-0.2	-1	0	11721	11721	-H
49	2-去氧-20-羟基蜕皮甾酮-3-β-D-吡喃葡萄糖苷	626.364	11.01	Identified	626.367	625.357	-2.4	-3.8	0	935773	11743	-H
50	维生素 B5	219.11	5.36	Identified	219.111	218.102	-0.9	-4.3	0	11745	11745	-H
51	环(丙-亮)	184.121	5.46	Identified	184.121	183.114	-0.3	-1.5	0	11751	11751	-H
52	6,17-环氧千金二萜醇-5,15-二乙酸-3-苯乙酸酯	552.269	27.99	Identified	552.272	551.261	-3.7	-6.7	0	11777	11777	-H
53	Tunicyclin A	667.314	13.13	Identified	667.318	666.307	-3.7	-5.5	0	1418012	11791	-H
54	胸腺嘧啶	126.043	1.63	Identified	126.043	125.035	-0.4	-3.2	0	11824	11824	-H
55	Darendoside A	432.161	4.26	Identified	432.163	431.153	-2.7	-6.2	0	116455	11839	-H
56	6,17-环氧千金二萜醇-5,15-二乙酸-3-苯乙酸酯	552.269	26.25	Identified	552.272	551.262	-3.4	-6.2	0	19393	11848	-H
57	胡椒内酰胺-C9:1(8E)	329.195	7.46	Identified	329.199	328.188	-4.3	-13.1	0	275904	11868	-H
58	天门冬素	132.054	1.27	Identified	132.053	131.046	0	-0.1	0	11872	11872	-H
59	Shancilin	484.186	4.68	Identified	484.189	483.179	-2.3	-4.7	0	11876	11876	-H
60	6,17-环氧千金二萜醇-5,15-二乙酸-3-苯乙酸酯	552.269	26.95	Identified	552.272	551.262	-3.1	-5.7	0	243510	11877	-H
61	25-羟基-3-差向-去氢土莫酸	500.345	2.22	Identified	500.35	499.338	-4.9	-9.8	0	11879	11879	-H
62	茯苓新酸 F	498.331	3.87	Identified	498.335	497.324	-3.6	-7.2	0	19470	11910	-H
63	(3R)-Duartin	332.122	4.03	Identified	332.126	331.115	-3.9	-11.6	0	11949	11949	-H
64	3-O-反式阿魏酰基奎宁酸	368.108	10.04	Identified	368.111	367.101	-2.8	-7.7	0	22635	11966	-H
65	甲基灵芝烯酸 D	526.29	9.34	Identified	526.293	525.282	-3.3	-6.4	0	86644	11986	-H
66	九里香内酯烯醇醛	274.08	3.08	Identified	274.084	273.073	-4.2	-15.5	0	11988	11988	-H
67	肉豆蔻醇 B	404.179	7.46	Identified	404.183	403.172	-4.2	-10.5	0	65545	11989	-H
68	核黄素	376.138	8.65	Identified	376.138	375.13	-0.5	-1.4	0	11998	11998	-H
69	喷尼棒麦角碱	270.132	1.39	Identified	270.137	269.125	-4.8	-17.8	0	51019	12009	-H
70	3,3′,5′-三甲氧基联苄	272.137	11.17	Identified	272.141	271.13	-4.3	-16	0	12012	12012	-H
71	雄甾-4,6-二烯-3,17-二酮Androsta-4,6-diene-	284.174	14.42	Identified	284.178	283.167	-3.7	-12.9	0	12026	12026	-H
72	罗默碱	279.122	6.73	Identified	279.126	278.115	-3.6	-12.9	0	12055	12055	-H
73	黄芪碱 E	292.105	3.84	Identified	292.106	291.098	-1.1	-3.9	0	602698	12064	-H
74	钩藤酸	370.185	5.22	Identified	370.189	369.178	-4	-10.7	0	12109	12109	-H
75	N,N,N-三甲基-色氨酸	246.132	1.32	Identified	246.137	245.125	-4.4	-17.9	0	12125	12125	-H
76	黄芪碱 F	270.121	6.91	Identified	270.122	269.113	-0.8	-2.9	0	12137	12137	-H
77	Obovatol	282.121	6.58	Identified	282.126	281.113	-4.9	-17.4	0	12162	12162	-H
78	3-硫酸基槲皮素	381.998	22.65	Identified	381.999	380.991	-1	-2.7	0	12199	12199	-H
79	苍术素	182.069	3.07	Identified	182.073	181.062	-4.3	-23.8	0	12208	12208	-H
80	羟脯氨酸	131.058	1.86	Identified	131.058	130.05	-0.6	-4.5	0	12218	12218	-H
81	2-去氧-20-羟基蜕皮甾酮-3-β-D-吡喃葡萄糖苷	626.366	16.1	Identified	626.367	625.359	-0.3	-0.5	0	51753	12247	-H
82	14-去氧穿心莲内酯-19β-葡萄糖苷	496.267	8.72	Identified	496.267	495.26	-0.5	-1	0	491836	12252	-H
83	(3R)-Duartin	332.122	6.55	Identified	332.126	331.115	-3.9	-11.8	0	12261	12261	-H
84	升麻新苷	576.328	7.4	Identified	576.33	575.321	-1.3	-2.3	0	34476	12262	-H
85	阿魏波因	287.148	4.87	Identified	287.152	286.14	-4.6	-16	0	12278	12278	-H
86	十六酸乙酯	284.271	27.94	Identified	284.272	283.263	-1	-3.7	0	12293	12293	-H
87	桂皮酸苯丙酯	266.126	3.85	Identified	266.131	265.119	-4.7	-17.6	0	12323	12323	-H
88	半枝莲二萜 H	498.258	26.55	Identified	498.262	497.251	-3.4	-6.8	0	2906633	12335	-H
89	Cynanoside Q3	926.45	18.57	Identified	926.451	925.442	-1.4	-1.5	0	2082621	12358	-H
90	Pterodontoside G	400.245	20.6	Identified	400.246	399.238	-0.8	-2	0	655491	12365	-H
91	黄柏酮	454.196	20.01	Identified	454.199	453.189	-2.7	-6	0	222977	12371	-H
92	胆甾烯酮	384.337	24.21	Identified	384.339	383.33	-2.3	-6	0	12426	12426	-H
93	阿托品	289.163	3.89	Identified	289.168	288.156	-4.3	-14.9	0	26497	12435	-H
94	双青藤碱	656.306	13.51	Identified	656.31	655.299	-3.3	-5.1	0	243384	12447	-H
95	半枝莲二萜 G	512.24	12.07	Identified	512.241	511.233	-1.1	-2.1	0	12451	12451	-H
96	穿心莲内酯19β-葡萄糖苷	512.259	6.01	Identified	512.262	511.252	-3.2	-6.3	0	167659	12460	-H
97	桔梗酸A内酯	678.358	23.1	Identified	678.362	677.351	-3.8	-5.6	0	6608347	12460	-H
98	表小檗碱	335.111	5.2	Identified	335.116	334.104	-4.8	-14.5	0	12487	12487	-H
99	(3R,4R)-3,4-Dihydroxy-3-(3′,4′-dimethoxybenzyl)-7-methoxy-chroman	346.139	8.51	Identified	346.142	345.132	-2.8	-8.1	0	12493	12493	-H
100	法荜枝苷 (蚕豆素)	486.134	9.14	Identified	486.137	485.127	-3.4	-7	0	12512	12512	-H
101	邻氨基苯甲酸沉香酯	273.168	3.04	Identified	273.173	272.161	-4.6	-16.9	0	42944	12551	-H
102	(3R)-驴食草酚	272.101	7.76	Identified	272.105	271.094	-4.1	-15.1	0	12552	12552	-H
103	紫菀皂苷 G	1192.59	26.86	Identified	1192.59	1191.58	-2.2	-1.9	0	1348904	12566	-H
104	1,7-Diphenyl-6(E)-hepten-3-one	264.147	7.33	Identified	264.151	263.14	-4.1	-15.5	0	12580	12580	-H
105	(-)-开环异落叶松树脂酚-4-O-β-D-葡萄糖苷	524.225	14.53	Identified	524.226	523.218	-0.6	-1.2	0	26855	12590	-H
106	肉豆蔻醇 A	434.192	6.11	Identified	434.194	433.185	-2	-4.6	0	12613	12613	-H
107	1-甲基-2-[(Z)-8-十四烯基]-4(1H)喹诺酮	353.269	21.28	Identified	353.272	352.262	-2.8	-8	0	12618	12618	-H
108	九里香丙素	304.127	1.63	Identified	304.131	303.119	-4.6	-15.2	0	372490	12622	-H
109	胡椒油碱 B	343.211	14.75	Identified	343.215	342.203	-4.2	-12.3	0	12632	12632	-H
110	左旋二氢丹参酮Ⅰ	278.09	4.44	Identified	278.094	277.083	-4.4	-15.9	0	12640	12640	-H
111	山莨菪碱	305.158	2.55	Identified	305.163	304.151	-4.9	-16.1	0	12670	12670	-H
112	核黄素	376.138	8.98	Identified	376.138	375.13	-0.5	-1.4	0	553276	12672	-H
113	蝙蝠葛任碱	355.175	9.46	Identified	355.178	354.168	-3.4	-9.6	0	12686	12686	-H
114	金粟兰内酯 E	262.116	2.55	Identified	262.121	261.108	-4.8	-18.5	0	20350	12697	-H
115	茸毛牛奶藤苷元	368.255	28.93	Identified	368.256	367.248	-1.2	-3.4	0	87613	12733	-H
116	Cissogenin	366.239	25.01	Identified	366.241	365.232	-1.7	-4.6	0	59471	12770	-H
117	野马追内酯 A	462.186	5.17	Identified	462.189	461.179	-2.6	-5.6	0	12805	12805	-H
118	Cynanoside Q3	926.451	9.93	Identified	926.451	925.443	-0.4	-0.5	0	1339855	12844	-H
119	Terrestrosin E	918.48	9.46	Identified	918.482	917.473	-2.5	-2.8	0	9432309	12941	-H
120	异脱氢对叶百部碱	371.205	11.61	Identified	371.21	370.197	-4.9	-13.1	0	53910	12955	-H
121	3-O-反式阿魏酰基奎宁酸	368.109	9.11	Identified	368.111	367.102	-1.8	-4.9	0	12966	12966	-H
122	苦玄参苷 Ⅵ	616.356	13.15	Identified	616.361	615.349	-4.7	-7.6	0	195035	12981	-H
123	卡丹宾碱	544.206	4.33	Identified	544.206	543.198	-0.1	-0.2	0	1078169	12981	-H
124	Eclalbasaponin Ⅸ	702.401	23.47	Identified	702.401	701.394	-0.1	-0.1	0	616636	12993	-H
125	仙鹤草酚 D	654.263	15.01	Identified	654.268	653.256	-4.3	-6.6	0	41970	13009	-H
126	赖氨酸	146.105	1.51	Identified	146.106	145.098	-0.6	-4.2	0	13019	13019	-H
127	胡椒内酰胺-C9:1(8E)	329.195	8.9	Identified	329.199	328.188	-3.9	-11.9	0	46020	13027	-H
128	刺囊酸-3-O-β-D-吡喃葡萄糖醛酸甲酯苷	662.401	21.98	Identified	662.403	661.394	-1.6	-2.4	0	104359	13066	-H
129	表小檗碱	335.111	3.97	Identified	335.116	334.104	-4.3	-13	0	175942	13085	-H
130	甲氧基白屈菜红碱	377.125	6.8	Identified	377.126	376.118	-1.2	-3.2	0	13090	13090	-H
131	胡椒油碱 B	343.211	15.84	Identified	343.215	342.203	-4.1	-12.1	0	13092	13092	-H
132	二氢两面针碱	349.127	8.71	Identified	349.131	348.12	-4.1	-11.7	0	13093	13093	-H
133	对叶百部烯酮	387.201	10.59	Identified	387.205	386.194	-3.3	-8.5	0	16007	13097	-H
134	亚美罂粟碱	313.164	8.1	Identified	313.168	312.157	-3.4	-10.7	0	51648	13138	-H
135	钩藤酸	370.186	8.41	Identified	370.189	369.179	-3.2	-8.7	0	13150	13150	-H
136	8-乙醛基二氢白屈菜红碱	391.138	7.65	Identified	391.142	390.131	-4.1	-10.4	0	13197	13197	-H
137	地黄苷 A	524.173	8.6	Identified	524.174	523.166	-1.1	-2.2	0	374192	13206	-H
138	新替告皂苷元-3-O-β-D-木糖(1→2)-[β-D-吡喃木糖基(1→3)]-β-D-吡喃葡萄糖基(1→4)-[α-L-吡喃鼠李糖基(1→2)]-β-D-吡喃半乳糖苷	1004.52	21.13	Identified	1004.52	1003.51	-2.1	-2.1	0	4166765	13207	-H
139	胡椒内酰胺-C9:1(8E)	329.194	12.26	Identified	329.199	328.187	-4.8	-14.7	0	13219	13219	-H
140	香樟烯	214.132	5.73	Identified	214.136	213.124	-4.1	-19.4	0	13223	13223	-H
141	山莴苣素	276.096	2.53	Identified	276.1	275.088	-4.1	-15	0	279627	13238	-H
142	25R-Spirost-5-ene-3β,14α-diol	430.305	26.13	Identified	430.308	429.297	-3.7	-8.7	0	13238	13238	-H
143	射干素 A	672.167	3.45	Identified	672.169	671.159	-2.5	-3.7	0	51811	13262	-H
144	内南五味子酯 C	556.23	21.23	Identified	556.231	555.223	-0.9	-1.7	0	13286	13286	-H
145	北乌碱	647.289	8.33	Identified	647.294	646.282	-4.9	-7.6	0	1182811	13287	-H
146	(E)-1,3-Dihydro-3-[(4-hydroxy-3,5-dimethoxyphenyl)methylene]-2H-indol-2-one	297.095	2.38	Identified	297.1	296.088	-4.7	-15.8	0	13287	13287	-H
147	茶叶花苷Ⅱ	402.185	1.41	Identified	402.189	401.178	-3.8	-9.4	0	784149	13289	-H
148	丹参酚 (丹参醇 A)	296.101	3.81	Identified	296.105	295.094	-3.9	-13.1	0	13315	13315	-H
149	苯乙酮	120.057	11.31	Identified	120.058	119.05	-0.2	-2	0	13324	13324	-H
150	阿托品	289.163	5.8	Identified	289.168	288.156	-4.6	-16	0	13335	13335	-H
151	Isoetin-7-O-β-D-glucopyranosyl-2'-O-α-L-arabinopyranoside	596.134	2.51	Identified	596.138	595.127	-3.8	-6.4	0	112397	13380	-H
152	焦脱镁叶绿 A	534.263	12.81	Identified	534.263	533.255	-0.4	-0.8	0	75849	13388	-H
153	野木瓜苷 YM7	1174.57	23.54	Identified	1174.58	1173.57	-4	-3.4	0	2825102	13393	-H
154	乙酰紫堇灵	409.148	6.22	Identified	409.153	408.14	-4.9	-12	0	13398	13398	-H
155	甲基-β-D-吡喃果糖苷	194.079	1.48	Identified	194.079	193.071	-0.5	-2.5	0	13426	13426	-H
156	Oroselone	226.059	8.76	Identified	226.063	225.051	-4.3	-19.1	0	13429	13429	-H
157	(3R,4R)-3,4-Dihydroxy-3-(3′,4′-dimethoxybenzyl)-7-methoxy-chroman	346.139	8.03	Identified	346.142	345.132	-2.4	-7	0	106276	13429	-H
158	苦木素苷 B	552.253	11.13	Identified	552.257	551.245	-4.3	-7.9	0	73377	13433	-H
159	脱氢对叶百部碱	369.19	14.36	Identified	369.194	368.183	-4.2	-11.5	0	13439	13439	-H
160	茯苓酸	528.378	23.95	Identified	528.381	527.371	-3.2	-6.1	0	35383	13501	-H
161	4,8-Dimethoxy-7-(3-methyl-2,3-epoxybutoxyl)-furo[2,3-b]-quinoline	329.123	3.97	Identified	329.126	328.115	-3.8	-11.6	0	13517	13517	-H
162	穿心莲内酯19β-葡萄糖苷	512.259	9.17	Identified	512.262	511.251	-3.5	-6.9	0	535958	13521	-H
163	山梗菜酮碱	335.185	12.81	Identified	335.189	334.178	-3.4	-10	0	13531	13531	-H
164	Δ3,5-去氧替告皂苷元	396.301	26.08	Identified	396.303	395.293	-2.2	-5.5	0	13586	13586	-H
165	奎尼酸	192.062	1.32	Identified	192.063	191.055	-1	-5.1	0	13616	13616	-H
166	穿心莲内酯19β-葡萄糖苷	512.261	4.31	Identified	512.262	511.254	-1.1	-2.2	0	832589	13632	-H
167	厚朴醛 B	280.105	7.29	Identified	280.11	279.098	-4.9	-17.5	0	128139	13633	-H
168	马钱素 (马钱子苷)	390.149	6.96	Identified	390.153	389.142	-3.7	-9.6	0	234714	13663	-H
169	蜜花醌	322.214	1.27	Identified	322.214	321.206	-0.9	-2.8	0	13670	13670	-H
170	Protodiosgenin	594.372	23.48	Identified	594.377	593.365	-4.7	-8	0	342195	13692	-H
171	α-雌二醇	272.173	12.39	Identified	272.178	271.166	-4.5	-16.7	0	13741	13741	-H
172	原苏木素 E-2	586.144	6.06	Identified	586.148	585.137	-3	-5.1	0	24396	13773	-H
173	Trifoside A	912.468	9.59	Identified	912.472	911.461	-3.5	-3.9	0	1045179	13785	-H
174	谷氨酸	147.053	1.56	Identified	147.053	146.045	-0.6	-4.4	0	13799	13799	-H
175	苯甲酰次乌头碱	573.29	4.37	Identified	573.294	572.283	-3.4	-5.9	0	667350	13817	-H
176	异落叶松脂素	360.156	8.62	Identified	360.157	359.149	-1.2	-3.4	0	13852	13852	-H
177	6,17-环氧千金二萜醇-5,15-二乙酸-3-苯乙酸酯	552.269	25.45	Identified	552.272	551.261	-3.8	-6.9	0	26659	13865	-H
178	6-异次黄嘌呤核苷	268.079	1.34	Identified	268.081	267.072	-1.4	-5.4	0	114758	13944	-H
179	氯原酸丙酯	396.139	14.02	Identified	396.142	395.132	-3.1	-7.9	0	13959	13959	-H
180	1,2,5,6-四氢丹参酮Ⅰ	280.106	6.83	Identified	280.11	279.098	-4.3	-15.5	0	65465	13982	-H
181	赤芝内酯	456.249	20.68	Identified	456.251	455.241	-2.4	-5.2	0	14052	14052	-H
182	吲哚醇	298.096	8.59	Identified	298.099	297.089	-2.9	-9.9	0	14073	14073	-H
183	巴豆环氧素	362.099	1.95	Identified	362.1	361.092	-0.9	-2.5	0	14114	14114	-H
184	白曼陀罗素 A	600.326	4.08	Identified	600.33	599.319	-3.9	-6.5	0	837402	14124	-H
185	Benzopyran derivativeⅠ	556.171	8.06	Identified	556.173	555.164	-1.9	-3.4	0	14135	14135	-H
186	双白术内酯	462.274	20.58	Identified	462.277	461.267	-3	-6.6	0	14156	14156	-H
187	胡椒油碱 B	343.211	26.95	Identified	343.215	342.204	-3.3	-9.8	0	14168	14168	-H
188	N-二氢咖啡酰酪胺	301.127	4.42	Identified	301.131	300.12	-4.2	-14.1	0	14216	14216	-H
189	苦木内酯 A	378.201	27.18	Identified	378.204	377.194	-2.9	-7.7	0	14247	14247	-H
190	苯乙酮	120.057	4.26	Identified	120.058	119.05	-0.1	-1.1	0	14248	14248	-H
191	N-二氢咖啡酰酪胺	301.127	3.65	Identified	301.131	300.12	-4.6	-15.4	0	25680	14263	-H
192	N-对香豆酰酪胺	283.117	3.83	Identified	283.121	282.11	-3.8	-13.5	0	14328	14328	-H
193	邻苯二甲酸二乙酯	222.089	18.26	Identified	222.089	221.082	-0.3	-1.4	0	14359	14359	-H
194	吴茱萸亭	347.136	1.98	Identified	347.137	346.129	-0.6	-1.8	0	14380	14380	-H
195	Stilbostemin D	258.121	10.54	Identified	258.126	257.114	-4.7	-18.2	0	14409	14409	-H
196	茯苓酸甲酯	542.395	26.95	Identified	542.397	541.388	-2.1	-3.8	0	64097	14431	-H
197	穿心莲内酯19β-葡萄糖苷	512.259	4.74	Identified	512.262	511.252	-2.8	-5.5	0	174551	14432	-H
198	菊苣萜苷 C	428.202	1.4	Identified	428.205	427.194	-3.1	-7.2	0	634584	14501	-H
199	Δ5-胆酸甲酯-3-O-β-D-葡萄糖苷	582.338	6.04	Identified	582.34	581.331	-1.9	-3.2	0	123777	14505	-H
200	Adoxosidic acid	376.136	7.12	Identified	376.137	375.129	-0.9	-2.3	0	182703	14515	-H
201	1,7-二(4-羟苯基)-4E,6E-庚二烯-3-酮	294.122	8.38	Identified	294.126	293.115	-3.9	-13.2	0	14537	14537	-H
202	二氢咖啡酸	182.058	11.32	Identified	182.058	181.05	-0.4	-2	0	14542	14542	-H
203	相思子碱	218.105	7.29	Identified	218.106	217.098	-0.4	-1.8	0	14561	14561	-H
204	胡椒内酰胺-C9:3(2E,4E,8E)	325.164	11.71	Identified	325.168	324.157	-3.8	-11.7	0	29406	14614	-H
205	3β-乙酰氧基苍术酮	274.153	10.03	Identified	274.157	273.146	-4	-14.7	0	14672	14672	-H
206	胡椒内酰胺-C9:3(2E,4E,8E)	325.164	11.5	Identified	325.168	324.156	-4.1	-12.7	0	14674	14674	-H
207	苦木素苷 D	598.295	14.36	Identified	598.299	597.288	-3.5	-5.8	0	14710	14710	-H
208	赤芝内酯	456.248	20.52	Identified	456.251	455.241	-3.1	-6.7	0	43262	14739	-H
209	大麦芽碱-Ο-α-L-吡喃鼠李糖苷	311.171	19.46	Identified	311.173	310.164	-1.8	-5.8	0	29493	14747	-H
210	(R)-Prechrysophanol	258.084	3.11	Identified	258.089	257.077	-4.7	-18.1	0	14773	14773	-H
211	Tanshinone ⅡA	294.122	9.87	Identified	294.126	293.115	-3.7	-12.5	0	14776	14776	-H
212	蛇床定	316.127	9.07	Identified	316.131	315.12	-4.2	-13.2	0	58084	14777	-H
213	九里香内酯	274.116	6.92	Identified	274.121	273.109	-4.4	-16.1	0	14805	14805	-H
214	仙茅素 C	534.045	19.84	Identified	534.046	533.038	-1.3	-2.4	0	14856	14856	-H
215	四氢紫堇萨明	337.128	8.06	Identified	337.131	336.12	-3.8	-11.4	0	107706	14859	-H
216	羟基华蟾毒配基	458.23	15.16	Identified	458.23	457.223	-0.2	-0.4	0	135269	14888	-H
217	2,4,7-三甲氧基菲	268.105	4.99	Identified	268.11	267.098	-4.5	-17	0	14987	14987	-H
218	裂环异落叶松脂素	362.171	3.02	Identified	362.173	361.164	-1.7	-4.8	0	41108	15016	-H
219	闹羊花毒素 Ⅵ	386.23	15.04	Identified	386.23	385.223	-0.6	-1.5	0	15029	15029	-H
220	仙鹤草酚 D	654.267	10.94	Identified	654.268	653.26	-0.2	-0.4	0	588522	15031	-H
221	尿苷	244.069	3.43	Identified	244.07	243.061	-1	-4	0	27214	15031	-H
222	肉桂酸异丁酯	204.111	1.42	Identified	204.115	203.104	-4	-19.6	0	15035	15035	-H
223	肉豆蔻醇 B	404.179	8.1	Identified	404.183	403.172	-4.4	-11	0	146622	15041	-H
224	吲哚-3-乙腈-6-O-β-D-葡萄糖苷	334.112	1.65	Identified	334.116	333.105	-4.2	-12.6	0	142386	15044	-H
225	九里香内酯	274.116	5.14	Identified	274.121	273.109	-4.5	-16.6	0	15045	15045	-H
226	阿魏波因	287.147	7.32	Identified	287.152	286.14	-4.9	-17.2	0	15063	15063	-H
227	延胡索单酚碱	341.159	10.52	Identified	341.163	340.151	-4	-11.7	0	15072	15072	-H
228	3-O-反式香豆酰基奎宁酸	338.097	8.27	Identified	338.1	337.09	-3.2	-9.4	0	19730	15099	-H
229	赤芝酸 O	476.276	19.6	Identified	476.277	475.269	-1.4	-3	0	99099	15099	-H
230	甲基赤芝酸 D2	528.269	13.76	Identified	528.272	527.262	-3.4	-6.4	0	15107	15107	-H
231	α-雌二醇	272.173	14.42	Identified	272.178	271.166	-4.7	-17.4	0	15109	15109	-H
232	4′-Methylpinosylvin	226.095	1.4	Identified	226.099	225.088	-4.6	-20.6	0	15164	15164	-H
233	Tsugaric acid B	528.38	23.43	Identified	528.381	527.372	-2	-3.7	0	90493	15195	-H
234	Bilindestenolide	458.243	9.22	Identified	458.246	457.235	-3	-6.6	0	15231	15231	-H
235	杠柳毒苷	696.37	18.44	Identified	696.372	695.362	-2.3	-3.3	0	142918	15235	-H
236	苦玄参苷 Ⅶ	646.369	22.1	Identified	646.372	645.361	-3.2	-4.9	0	52394	15256	-H
237	裂环异落叶松脂素	362.171	21.01	Identified	362.173	361.164	-2	-5.4	0	15268	15268	-H
238	Shanciol E	450.167	2.37	Identified	450.168	449.16	-0.9	-2.1	0	33081	15314	-H
239	印楝波力定 D	726.36	18.18	Identified	726.362	725.353	-1.7	-2.3	0	126099	15319	-H
240	二氢欧山芹醇乙酸酯	288.096	3.45	Identified	288.1	287.089	-4	-13.9	0	15346	15346	-H
241	N-对香豆酰酪胺	283.12	3.1	Identified	283.121	282.112	-1.1	-4	0	15406	15406	-H
242	络石藤紫罗兰酮苷	516.254	9.26	Identified	516.257	515.247	-3.1	-6	0	81158	15416	-H
243	阿魏波因	287.148	8.93	Identified	287.152	286.14	-4.3	-15.2	0	15459	15459	-H
244	亚美罂粟碱	313.163	6.38	Identified	313.168	312.156	-4.5	-14.4	0	15530	15530	-H
245	防己碱	351.143	5.68	Identified	351.147	350.135	-4.3	-12.4	0	15533	15533	-H
246	Dendromoniliside E	598.222	5.55	Identified	598.226	597.215	-3.8	-6.4	0	262318	15538	-H
247	海柯皂苷元-3-O-β-D-木糖(1→2)-[β-D-木糖(1→3)]-β-D-葡萄糖(1→4)-[α-L-鼠李糖(1→2)]-β-D-甘露糖苷	1164.56	29.01	Identified	1164.56	1163.55	-1.2	-1	0	159954	15550	-H
248	胡椒内酰胺-C9:1(8E)	329.196	13.56	Identified	329.199	328.188	-3.4	-10.3	0	15551	15551	-H
249	绿原酸	354.092	5.14	Identified	354.095	353.085	-3.1	-8.9	0	15556	15556	-H
250	直立白微新苷 B	938.486	5.5	Identified	938.488	937.479	-1.7	-1.8	0	3773539	15559	-H
251	亚莫皂苷元	414.312	25.93	Identified	414.313	413.305	-1.1	-2.7	0	15610	15610	-H
252	可来灵素 A	674.253	23.42	Identified	674.257	673.245	-4.6	-6.9	0	30004	15615	-H
253	茯苓酸	528.377	11.44	Identified	528.381	527.37	-4.5	-8.5	0	22276	15639	-H
254	乌药醚	244.143	9.13	Identified	244.146	243.136	-3.6	-14.8	0	15642	15642	-H
255	二氢两面针碱	349.127	6.98	Identified	349.131	348.12	-4.2	-12	0	15773	15773	-H
256	2-(2-苯乙基)色酮	250.098	2.91	Identified	250.099	249.09	-1.7	-7	0	15800	15800	-H
257	胡椒内酰胺-C5:1(2E)	273.132	2.75	Identified	273.136	272.124	-4.8	-17.6	0	15804	15804	-H
258	地骨皮苷甲	434.139	8.6	Identified	434.142	433.132	-3.3	-7.5	0	15850	15850	-H
259	桑呋喃 P	574.124	7.67	Identified	574.126	573.117	-2.1	-3.6	0	15890	15890	-H
260	苦木素苷 C	554.271	6.81	Identified	554.273	553.264	-1.5	-2.7	0	2711474	15897	-H
261	印楝波力定 D	726.36	9.45	Identified	726.362	725.353	-1.2	-1.6	0	949196	15902	-H
262	罗默碱	279.121	6.11	Identified	279.126	278.114	-4.5	-16.3	0	15913	15913	-H
263	(24S)-Pseudoginsenoside RT4	654.432	15.06	Identified	654.434	653.425	-1.9	-2.9	0	22166	15934	-H
264	异柠檬尼酸	488.201	9.28	Identified	488.205	487.194	-3.6	-7.4	0	27867	15942	-H
265	苦木素 F	422.193	20.92	Identified	422.194	421.186	-0.9	-2.1	0	15952	15952	-H
266	白曼陀罗素 J	632.316	12.31	Identified	632.32	631.309	-3.7	-5.9	0	762879	15988	-H
267	氧代狭叶百部碱	431.191	8.43	Identified	431.194	430.183	-3.6	-8.3	0	35412	15993	-H
268	三-乙酰乌头碱	771.343	16.19	Identified	771.347	770.336	-3.7	-4.8	0	163934	15997	-H
269	甲氧基吴茱萸黄次碱	299.078	3.42	Identified	299.079	298.071	-1.4	-4.6	0	15998	15998	-H
270	1,7-二(4-羟苯基)-4E,6E-庚二烯-3-酮	294.121	6.35	Identified	294.126	293.114	-4.5	-15.4	0	16017	16017	-H
271	亚美罂粟碱	313.163	6.69	Identified	313.168	312.156	-4.3	-13.8	0	16051	16051	-H
272	2-去氧-20-羟基蜕皮甾酮-3-β-D-吡喃葡萄糖苷	626.366	13.57	Identified	626.367	625.359	-0.4	-0.7	0	468690	16081	-H
273	4,8-Dimethoxy-7-(3-methyl-2,3-epoxybutoxyl)-furo[2,3-b]-quinoline	329.123	3.86	Identified	329.126	328.115	-3.6	-11	0	16083	16083	-H
274	二氢两面针碱	349.127	4.05	Identified	349.131	348.12	-4.4	-12.7	0	16112	16112	-H
275	桑皮酮 M	840.314	11.22	Identified	840.315	839.306	-0.9	-1.1	0	157812	16137	-H
276	对甲基苯甲醛	122.037	11.32	Identified	122.037	121.029	-0.2	-1.8	0	16145	16145	-H
277	戈米辛 S	418.196	7.84	Identified	418.199	417.189	-3.1	-7.4	0	16146	16146	-H
278	几内亚胡椒碱	383.243	15.69	Identified	383.246	382.235	-3.4	-8.9	0	22999	16219	-H
279	萘	128.058	1.45	Identified	128.063	127.051	-4.5	-35.6	0	16264	16264	-H
280	北乌碱	647.292	11.88	Identified	647.294	646.284	-2.4	-3.7	0	99998	16264	-H
281	苦木素苷 E	614.293	10.83	Identified	614.294	613.286	-1	-1.5	0	152682	16269	-H
282	苦木西碱 H	480.177	9.25	Identified	480.18	479.17	-2.9	-6	0	16271	16271	-H
283	当药苷 (獐牙菜苷)	358.125	8.84	Identified	358.126	357.118	-0.9	-2.5	0	20986	16306	-H
284	2-去氧-20-羟基蜕皮甾酮-3-β-D-吡喃葡萄糖苷	626.366	9.63	Identified	626.367	625.359	-0.4	-0.6	0	5950313	16315	-H
285	2-氨基-3-(3,4-二羟基-苯基)-丙酸甲酯	211.084	6.43	Identified	211.084	210.077	-0.3	-1.6	0	16316	16316	-H
286	漏芦噻烯	282.034	2.37	Identified	282.038	281.027	-4.1	-14.7	0	16343	16343	-H
287	土荆皮甲酸-O-β-D-吡喃葡萄糖苷	550.238	8.46	Identified	550.241	549.231	-3.5	-6.4	0	207321	16402	-H
288	番木鳖次碱	380.17	7.75	Identified	380.174	379.163	-3.5	-9.4	0	16441	16441	-H
289	裂环异落叶松脂素	362.171	19.91	Identified	362.173	361.164	-2.1	-5.7	0	16469	16469	-H
290	枸杞素 A	873.364	3.61	Identified	873.366	872.357	-1.5	-1.8	0	13535168	16501	-H
291	女贞子苷	686.238	14.25	Identified	686.242	685.23	-4.6	-6.7	0	270418	16543	-H
292	对叶百部烯酮	387.201	13.26	Identified	387.205	386.194	-3.6	-9.2	0	16556	16556	-H
293	8-乙醛基二氢白屈菜红碱	391.138	8.76	Identified	391.142	390.131	-4	-10.1	0	26479	16557	-H
294	软紫草萜醇	244.142	5.46	Identified	244.146	243.134	-4.6	-19	0	16557	16557	-H
295	4,7-二甲基-香豆素	174.064	2.16	Identified	174.068	173.056	-4.6	-26.3	0	16559	16559	-H
296	Andrographatoside	498.28	5.45	Identified	498.283	497.273	-2.6	-5.2	0	421897	16610	-H
297	苯甲酰戈米辛 H	522.224	8.84	Identified	522.225	521.217	-1.1	-2.1	0	34857	16619	-H
298	印楝德林	454.27	16.94	Identified	454.272	453.262	-2.1	-4.6	0	16627	16627	-H
299	Thannilignan	330.143	10.98	Identified	330.147	329.136	-3.7	-11.3	0	16640	16640	-H
300	肉桂酸异丁酯	204.114	6.4	Identified	204.115	203.107	-1.1	-5.5	0	20059	16673	-H
301	金粟兰内酯 B	244.107	19.4	Identified	244.11	243.1	-2.6	-10.6	0	16710	16710	-H
302	Dendromoniliside E	598.222	5.32	Identified	598.226	597.215	-4.1	-6.9	0	733295	16727	-H
303	络石藤紫罗兰酮苷	516.256	8.22	Identified	516.257	515.249	-1	-2	0	315321	16734	-H
304	枸杞素 C	941.427	8.65	Identified	941.428	940.42	-1.2	-1.3	0	7234689	16741	-H
305	光叶菝葜苷	340.076	12.8	Identified	340.079	339.069	-3	-8.9	0	16751	16751	-H
306	苦木素苷 H	612.278	7.14	Identified	612.278	611.271	-0.2	-0.2	0	1064468	16771	-H
307	α-雌二醇	272.174	15.61	Identified	272.178	271.166	-4	-14.7	0	16804	16804	-H
308	异去氢钩藤碱	382.185	11.58	Identified	382.189	381.178	-4.1	-10.8	0	196865	16897	-H
309	4,7-二甲氧基-5-香豆素	222.089	18.51	Identified	222.089	221.082	0	-0.1	0	16902	16902	-H
310	7,8-Dimethoxyplatydesmine	319.139	1.91	Identified	319.142	318.132	-3	-9.6	0	16976	16976	-H
311	(3E,11E)-3,11-十三烯-5,7,9-三炔-1,2-双醇	200.079	1.8	Identified	200.084	199.072	-4.6	-23.1	0	16998	16998	-H
312	(3R,4R)-3,4-trans-7,2′-Dihydroxy-4′-methoxy-4-[(3R)-2′,7-dihydroxy-4′-methoxy-isoflavan-5′-yl]-isoflavan	542.192	3.96	Identified	542.194	541.185	-1.9	-3.5	0	16998	16998	-H
313	翠雀色明胺 B	699.372	9.99	Identified	699.373	698.365	-0.7	-1.1	0	1087873	17007	-H
314	益智酮乙	310.152	9.5	Identified	310.157	309.145	-4.4	-14.4	0	22188	17021	-H
315	裸翠雀亭	343.247	11.98	Identified	343.251	342.24	-4	-11.7	0	17030	17030	-H
316	异隐丹参酮	296.137	12.34	Identified	296.141	295.13	-4.2	-14.4	0	17034	17034	-H
317	蒂巴因	311.148	10.64	Identified	311.152	310.141	-4.1	-13.3	0	17083	17083	-H
318	伪番木鳖碱	350.162	7.99	Identified	350.163	349.155	-1.2	-3.4	0	26617	17094	-H
319	去甲异紫堇定	327.143	7.43	Identified	327.147	326.136	-4.1	-12.6	0	17120	17120	-H
320	8-乙醛基二氢白屈菜红碱	391.139	1.1	Identified	391.142	390.132	-2.8	-7.1	0	45238	17174	-H
321	Cynanoside R3	952.463	8.95	Identified	952.467	951.456	-3.5	-3.7	0	5900397	17201	-H
322	3′,4′-二甲氧基-7,2′-二葡萄糖异黄烷苷	626.217	29.53	Identified	626.221	625.21	-3.5	-5.6	0	17239	17239	-H
323	薤白苷丁	1106.55	6.52	Identified	1106.55	1105.54	-1.4	-1.2	0	11662037	17285	-H
324	黄芪碱 D	253.095	7.13	Identified	253.095	252.087	-0.4	-1.5	0	22193	17366	-H
325	软紫草萜醇	244.142	9.97	Identified	244.146	243.135	-4.4	-18	0	17409	17409	-H
326	d-唐松草坡芬 (唐松草坡芬)	341.159	10.2	Identified	341.163	340.152	-3.6	-10.6	0	22194	17460	-H
327	去甲氧基茵芋碱	229.073	1.81	Identified	229.074	228.065	-1.3	-5.7	0	17465	17465	-H
328	去甲莨菪碱	175.084	2.5	Identified	175.084	174.077	-0.2	-1.4	0	17485	17485	-H
329	次乌头碱	615.302	4.89	Identified	615.304	614.294	-2.6	-4.3	0	158486	17490	-H
330	Aesculioside C	1170.58	10.98	Identified	1170.58	1169.57	-4.9	-4.2	0	7845537	17491	-H
331	络石苷元4′-O-β-龙胆二糖苷	712.258	4.07	Identified	712.258	711.25	-0.1	-0.1	0	102653	17517	-H
332	焦谷氨酸乙酯	157.074	4.63	Identified	157.074	156.066	-0.1	-0.8	0	17533	17533	-H
333	1,7-双苯-5-羟基-4,6-庚二烯-3-酮	278.129	2.8	Identified	278.131	277.122	-1.7	-6.1	0	52407	17578	-H
334	去氢荷叶碱	293.137	9.54	Identified	293.142	292.13	-4.2	-14.4	0	17603	17603	-H
335	胡椒内酰胺-C9:3(2E,4E,8E)	325.164	13.23	Identified	325.168	324.157	-3.5	-10.8	0	17606	17606	-H
336	番茄枝碱	265.106	5.52	Identified	265.11	264.099	-4.4	-16.5	0	17616	17616	-H
337	(S)-4-甲氧基黄檀酮	254.09	3.29	Identified	254.094	253.083	-4.5	-17.9	0	17643	17643	-H
338	乙酰紫堇灵	409.149	6.93	Identified	409.153	408.142	-3.1	-7.6	0	17673	17673	-H
339	伊夫双苷	682.356	12.56	Identified	682.356	681.348	-0.7	-1	0	1235893	17697	-H
340	6-O-β-D-Glucopyranosyllactinolide	362.157	14.07	Identified	362.158	361.15	-0.3	-0.9	0	17723	17723	-H
341	三白脂素-7	716.319	7.05	Identified	716.32	715.312	-0.3	-0.4	0	488278	17742	-H
342	翠雀色明胺 A	699.369	10.26	Identified	699.373	698.362	-3.8	-5.4	0	1117430	17769	-H
343	胸腺嘧啶脱氧核苷	242.09	3.09	Identified	242.09	241.083	-0.4	-1.5	0	38941	17794	-H
344	异亮氨酸	131.095	22.62	Identified	131.095	130.087	-0.1	-0.6	0	17821	17821	-H
345	去甲茵芋碱	245.069	7.26	Identified	245.069	244.061	-0.3	-1.1	0	17875	17875	-H
346	Elgonica-dimer A	686.163	3.04	Identified	686.164	685.156	-0.5	-0.7	0	104295	17895	-H
347	白花前胡E素	428.18	6.01	Identified	428.183	427.172	-4	-9.3	0	17988	17988	-H
348	19-O-[β-D-Apiofuran-osyl(1→2)-β-D-gluco-pyranoyl]-3,14-dideo-xyandrographolide	630.321	9.8	Identified	630.325	629.314	-4	-6.4	0	401491	18112	-H
349	Syringaresinolmono-β-D-glucoside	592.25	7.67	Identified	592.252	591.242	-2.2	-3.7	0	185457	18131	-H
350	黄芪碱 E	292.106	5.5	Identified	292.106	291.098	-0.3	-1.1	0	18161	18161	-H
351	四氢黄连碱	323.111	3.5	Identified	323.116	322.104	-4.9	-15.2	0	18179	18179	-H
352	颠茄碱	542.31	13.33	Identified	542.314	541.303	-4.6	-8.5	0	240436	18269	-H
353	地骨皮甲素	530.307	3.13	Identified	530.31	529.3	-3.6	-6.7	0	25497	18281	-H
354	单咖啡酒石酸	312.044	2.37	Identified	312.048	311.037	-4	-12.8	0	18323	18323	-H
355	甘氨胆酸	465.309	20.92	Identified	465.309	464.301	-0.4	-0.8	0	573826	18350	-H
356	谷氨酰胺	146.069	1.76	Identified	146.069	145.061	-0.4	-3.1	0	18394	18394	-H
357	异扁柏脂素	252.111	3.63	Identified	252.115	251.103	-4.3	-17.3	0	18426	18426	-H
358	Belachinal	486.332	3.08	Identified	486.335	485.325	-2.3	-4.8	0	249513	18427	-H
359	景天庚酮糖	210.073	1.3	Identified	210.074	209.066	-0.6	-3	0	166564	18446	-H
360	穿心莲内酯19β-葡萄糖苷	512.259	6.24	Identified	512.262	511.252	-3.3	-6.4	0	309692	18458	-H
361	杠柳苷 L	494.324	10.9	Identified	494.324	493.316	-0.8	-1.7	0	18470	18470	-H
362	Arjunglucoside I	666.395	15.74	Identified	666.398	665.388	-2.4	-3.7	0	124587	18483	-H
363	裂环异落叶松脂素	362.172	3.18	Identified	362.173	361.165	-0.5	-1.4	0	18501	18501	-H
364	伪蒲公英甾醇棕榈酸酯	664.615	20.12	Identified	664.616	663.608	-0.7	-1.1	0	18510	18510	-H
365	异亮氨酸	131.095	16.48	Identified	131.095	130.087	-0.1	-1.1	0	18588	18588	-H
366	广金钱草碱	237.1	11.13	Identified	237.1	236.093	-0.1	-0.4	0	18590	18590	-H
367	异去氢钩藤碱	382.186	8.35	Identified	382.189	381.179	-3	-7.9	0	60383	18608	-H
368	密蒙花苷 B	1104.6	12.46	Identified	1104.61	1103.6	-4.8	-4.4	0	936286	18608	-H
369	双白术内酯	462.275	21.19	Identified	462.277	461.268	-2.1	-4.5	0	182119	18618	-H
370	2-甲基丁二酸	132.042	1.31	Identified	132.042	131.035	-0.3	-2	0	18628	18628	-H
371	胡椒内酰胺-C7:1(6E)	301.164	8.04	Identified	301.168	300.156	-4.1	-13.6	0	24736	18631	-H
372	8-乙醛基二氢白屈菜红碱	391.138	8.95	Identified	391.142	390.13	-4.2	-10.8	0	455026	18661	-H
373	3-O-β-D-Galactopyranosyl-(1→2)-[β-D-xylopyranosyl-(1→3)]-β-D-glucuronopyranosyl gypsogenin	956.459	1.97	Identified	956.462	955.452	-2.3	-2.4	0	5196182	18680	-H
374	菊苣萜苷 C	428.201	2.18	Identified	428.205	427.194	-3.4	-8	0	114059	18799	-H
375	华蟾毒精 (华蟾酥毒基)	442.235	26.42	Identified	442.236	441.228	-0.5	-1.2	0	92331	18800	-H
376	表小檗碱	335.111	4.14	Identified	335.116	334.104	-4.6	-13.7	0	18829	18829	-H
377	腺嘌呤	135.054	1.41	Identified	135.054	134.047	-0.2	-1.6	0	18850	18850	-H
378	Kadsurenin I	344.195	15.12	Identified	344.199	343.188	-3.9	-11.4	0	18851	18851	-H
379	泽兰素	216.074	1.73	Identified	216.079	215.067	-4.6	-21.3	0	18860	18860	-H
380	柯诺辛	384.201	11.3	Identified	384.205	383.194	-4	-10.4	0	68499	18872	-H
381	(R)-Prechrysophanol	258.085	1.38	Identified	258.089	257.078	-4.4	-17	0	28477	18874	-H
382	2,6-二(4-羟苄基)-3′,5-二甲氧基-3-羟基联苄	470.209	4.54	Identified	470.209	469.201	-0.8	-1.7	0	18900	18900	-H
383	Neosappanone A	600.162	8.05	Identified	600.163	599.155	-0.7	-1.2	0	121966	18962	-H
384	胡椒内酰胺-C5:1(2E)	273.132	6.29	Identified	273.136	272.125	-4.4	-16.1	0	27709	18973	-H
385	去氢莲碱	277.109	2.79	Identified	277.11	276.101	-1.6	-5.7	0	19033	19033	-H
386	谷氨酸	147.053	1.81	Identified	147.053	146.045	-0.5	-3.6	0	19036	19036	-H
387	尿嘧啶	112.027	1.75	Identified	112.027	111.019	-0.5	-4.1	0	19066	19066	-H
388	香木草宁	259.08	1.4	Identified	259.084	258.073	-4.1	-15.7	0	37153	19090	-H
389	桑皮酮 M	840.314	10.98	Identified	840.315	839.307	-0.4	-0.5	0	27542	19097	-H
390	二氢两面针碱	349.128	6.39	Identified	349.131	348.12	-3.8	-10.8	0	305978	19099	-H
391	Pterodontoside H	400.242	1.13	Identified	400.246	399.235	-4.1	-10.2	0	301880	19131	-H
392	丹参新醌丁	336.133	11.05	Identified	336.136	335.126	-3.3	-9.7	0	19137	19137	-H
393	1-苯甲酰基-3-苯丙炔	220.084	3.41	Identified	220.089	219.077	-4.5	-20.6	0	19188	19188	-H
394	耳草素 C 双糖苷	908.327	7.86	Identified	908.331	907.319	-4.8	-5.3	0	395257	19190	-H
395	丹参酮Ⅰ	276.077	4.32	Identified	276.079	275.07	-1.3	-4.8	0	19198	19198	-H
396	麦角辛	547.275	9.77	Identified	547.279	546.268	-4	-7.4	0	765364	19208	-H
397	漏芦甾酮 C	508.34	25.48	Identified	508.34	507.333	0	0	0	25064	19252	-H
398	胡椒内酰胺-C5:1(2E)	273.132	5.82	Identified	273.136	272.125	-4.3	-15.7	0	19295	19295	-H
399	去氢荷叶碱	293.137	3.77	Identified	293.142	292.13	-4.4	-15.1	0	19306	19306	-H
400	1-(4,7-二羟基-2,6-二甲氧基-9,10-二菲)-4,7-二羟基-2,6-二甲氧基-9,10-二氢菲	542.192	1.98	Identified	542.194	541.185	-2.2	-4.1	0	19341	19341	-H
401	桑白皮素 C	760.285	2.07	Identified	760.288	759.278	-3.5	-4.6	0	261240	19359	-H
402	雄甾-4,6-二烯-3,17-二酮Androsta-4,6-diene-	284.174	15.69	Identified	284.178	283.166	-3.9	-13.9	0	19409	19409	-H
403	白飞燕草苷元	322.067	17.12	Identified	322.069	321.059	-2.1	-6.7	0	19432	19432	-H
404	异亮氨酸	131.095	9.36	Identified	131.095	130.087	-0.1	-0.7	0	19452	19452	-H
405	新海柯皂苷元-3-O-β-D-吡喃葡萄糖基(1→2)-β-D-吡喃葡萄糖基(1→4)-β-D-吡喃半乳糖苷	900.468	8.2	Identified	900.472	899.46	-4.2	-4.6	0	12818210	19478	-H
406	伞形花素	366.216	17.2	Identified	366.219	365.209	-3.7	-10	0	19489	19489	-H
407	对羟基苯乙醇三十烷酸酯	572.517	26.97	Identified	572.517	571.509	-0.2	-0.3	0	19513	19513	-H
408	苦木素苷 A	538.241	11.05	Identified	538.241	537.233	-0.8	-1.4	0	332833	19572	-H
409	麦角-7,22-二烯-3-醇	398.352	26.02	Identified	398.355	397.345	-3	-7.5	0	25037	19602	-H
410	二氢大叶茜草素	286.116	7.99	Identified	286.121	285.109	-4.2	-14.6	0	32502	19628	-H
411	Isosamarcandin	482.264	23.96	Identified	482.267	481.257	-3	-6.1	0	46847	19694	-H
412	防己碱	351.143	3.58	Identified	351.147	350.135	-4.3	-12.2	0	19701	19701	-H
413	藏红花酸	328.163	11.75	Identified	328.167	327.156	-4.7	-14.2	0	27804	19722	-H
414	防己碱	351.143	3.8	Identified	351.147	350.135	-4.4	-12.7	0	27986	19798	-H
415	三-乙酰乌头碱	771.345	16.09	Identified	771.347	770.338	-1.6	-2.1	0	348642	19869	-H
416	1-(4,7-二羟基-2,6-二甲氧基-9,10-二菲)-4,7-二羟基-2,6-二甲氧基-9,10-二氢菲	542.19	3.78	Identified	542.194	541.183	-4.2	-7.8	0	19871	19871	-H
417	3-O-(β-D-吡喃葡糖(1→2)-β-D-吡喃葡糖)-16α-乙氧基-齐墩果酸-28-O-β-D-吡喃葡糖苷	986.541	1.12	Identified	986.545	985.534	-4	-4.1	0	400346	19925	-H
418	N-对香豆酰酪胺	283.12	1.25	Identified	283.121	282.112	-1.2	-4.4	0	36164	19937	-H
419	穿心莲内酯19β-葡萄糖苷	512.26	7.79	Identified	512.262	511.253	-1.8	-3.5	0	38548	20033	-H
420	阿魏波因	287.147	7.13	Identified	287.152	286.14	-4.8	-16.7	0	20044	20044	-H
421	苦参醌 A	290.148	6.35	Identified	290.152	289.14	-4.3	-14.7	0	25060	20091	-H
422	(-)-戈米辛 K1	402.201	3.38	Identified	402.204	401.194	-2.8	-7.1	0	67593	20121	-H
423	10-羟基乌头碱	661.306	10.72	Identified	661.31	660.298	-4	-6.1	0	430690	20149	-H
424	卡丹宾碱	544.205	5.31	Identified	544.206	543.198	-0.6	-1	0	790671	20155	-H
425	太子参环肽A	727.423	8.96	Identified	727.427	726.415	-4.1	-5.6	0	2757288	20167	-H
426	7,8-Dimethoxyplatydesmine	319.137	2.06	Identified	319.142	318.13	-4.9	-15.4	0	43967	20181	-H
427	亚美罂粟碱	313.163	5.42	Identified	313.168	312.156	-4.3	-13.7	0	234494	20190	-H
428	三亚油酸甘油酯	878.732	5.98	Identified	878.736	877.725	-3.8	-4.4	0	27357	20244	-H
429	风轮菜皂苷 B	1104.57	9.13	Identified	1104.57	1103.56	-0.2	-0.2	0	2837484	20247	-H
430	通关藤苷 J	1260.61	9.48	Identified	1260.61	1259.61	-1.3	-1	0	10653883	20248	-H
431	亚美罂粟碱	313.164	10.86	Identified	313.168	312.156	-4	-12.8	0	20284	20284	-H
432	钩藤酸	370.186	7.19	Identified	370.189	369.178	-3.6	-9.7	0	49102	20326	-H
433	栎瘿酸	440.362	26.9	Identified	440.365	439.355	-3.1	-7.1	0	26095	20398	-H
434	二氢两面针碱	349.127	9.1	Identified	349.131	348.12	-4.2	-12	0	20449	20449	-H
435	7-O-异戊基崖椒碱	313.127	4.88	Identified	313.131	312.12	-4.2	-13.6	0	25385	20510	-H
436	1,7-双苯-4,6-庚二烯-3-酮	262.132	9.42	Identified	262.136	261.124	-4.2	-16.1	0	20552	20552	-H
437	异去氢钩藤碱	382.185	11.31	Identified	382.189	381.178	-4	-10.4	0	71982	20583	-H
438	紫菀酮苷 C	488.259	8.88	Identified	488.262	487.252	-3	-6.1	0	95673	20634	-H
439	新牛蒡素乙	742.294	25.49	Identified	742.299	741.287	-4.4	-5.9	0	38002	20673	-H
440	左旋千金藤啶碱	313.114	16.47	Identified	313.116	312.107	-1.9	-6.2	0	20701	20701	-H
441	Asterinin D	515.235	4.92	Identified	515.238	514.227	-3.4	-6.6	0	323243	20709	-H
442	Bilindestenolide	458.241	7.22	Identified	458.246	457.234	-4.7	-10.3	0	20718	20718	-H
443	异青藤碱	329.159	7.84	Identified	329.163	328.152	-3.5	-10.6	0	86751	20738	-H
444	7,8-Dimethoxyplatydesmine	319.138	2.54	Identified	319.142	318.131	-3.9	-12.1	0	55713	20770	-H
445	大叶苷 D	558.191	10.68	Identified	558.195	557.184	-4	-7.1	0	29270	20794	-H
446	铁皮石斛素 G	530.189	2.85	Identified	530.194	529.182	-4.8	-9.1	0	20820	20820	-H
447	3-O-反式香豆酰基奎宁酸	338.097	8.7	Identified	338.1	337.09	-3	-8.9	0	20863	20863	-H
448	(3R,4R)-3,4-Dihydroxy-3-(3′,4′-dimethoxybenzyl)-7-methoxy-chroman	346.138	9.46	Identified	346.142	345.131	-3.8	-11	0	25542	20923	-H
449	6-甲氧基异白鲜碱	229.069	1.3	Identified	229.074	228.062	-4.6	-20.4	0	169077	20959	-H
450	印楝波力定 D	726.358	10.05	Identified	726.362	725.35	-4	-5.5	0	2201987	20969	-H
451	Oliveridine	325.127	13.13	Identified	325.131	324.12	-4	-12.4	0	20989	20989	-H
452	Rel-3R-methoxy-4S-furanogermacra-1E,10(15)-dien-6-one	260.137	7.89	Identified	260.141	259.13	-4.3	-16.6	0	25058	21051	-H
453	亚美罂粟碱	313.164	11.58	Identified	313.168	312.157	-3.9	-12.6	0	24356	21055	-H
454	卷柏苷 B	540.216	1.28	Identified	540.221	539.209	-4.7	-8.8	0	28320	21094	-H
455	异白蜡树酮	232.105	2.7	Identified	232.11	231.098	-4.6	-20.1	0	109089	21110	-H
456	Platydesmine	259.116	2.7	Identified	259.121	258.109	-5	-19.4	0	71469	21116	-H
457	2-乙基-2-己烯醛	126.104	14.99	Identified	126.104	125.097	-0.2	-1.5	0	21119	21119	-H
458	红藤苷	300.12	2.78	Identified	300.121	299.113	-0.8	-2.5	0	21138	21138	-H
459	1,2,3-三甲氧基-10-甲基吖叮酮	299.111	2.86	Identified	299.116	298.104	-4.8	-16	0	21174	21174	-H
460	3β-乙酰氧基苍术酮	274.153	9.28	Identified	274.157	273.146	-4.1	-15	0	21223	21223	-H
461	去甲异紫堇定	327.143	9.31	Identified	327.147	326.136	-4.2	-12.9	0	21245	21245	-H
462	柯诺辛	384.201	12.4	Identified	384.205	383.194	-3.5	-9.2	0	29464	21275	-H
463	异帽柱木菲碱	368.171	2.49	Identified	368.174	367.164	-2.2	-6.1	0	725132	21357	-H
464	灰毡毛忍冬次皂苷乙	1074.56	21.08	Identified	1074.56	1073.55	-4.9	-4.6	0	4303502	21361	-H
465	荜茇酰胺	317.122	2.17	Identified	317.126	316.114	-4.8	-15.3	0	41411	21407	-H
466	可来灵素 A	674.253	1.3	Identified	674.257	673.246	-4.6	-6.9	0	3664127	21416	-H
467	蒙古蒲公英素 B	260.1	4.34	Identified	260.105	259.093	-4.4	-17.2	0	42771	21533	-H
468	反-N-(4-羟基苯乙基)阿魏酸酰胺	313.127	3.88	Identified	313.131	312.12	-4	-12.9	0	21610	21610	-H
469	白曼陀罗素 E	582.245	1.12	Identified	582.25	581.238	-4.6	-8	0	180397	21650	-H
470	矢车葡定-3-芒丁粉苷	630.134	6.07	Identified	630.135	629.127	-1.3	-2	0	76162	21677	-H
471	肌氨酸	89.0474	4.96	Identified	89.0477	88.0402	-0.2	-2.7	0	21721	21721	-H
472	酸枣仁环肽	489.26	13.03	Identified	489.263	488.252	-3.3	-6.7	0	179845	21736	-H
473	2',3',4'-三甲氧基苯乙酮	210.087	14.99	Identified	210.089	209.079	-2.4	-11.5	0	26630	21744	-H
474	泽兰素	216.074	1.51	Identified	216.079	215.067	-4.7	-22.1	0	75682	21797	-H
475	二氢两面针碱	349.127	7.25	Identified	349.131	348.12	-4.4	-12.6	0	21811	21811	-H
476	7β-(3-Ethyl-cis-crotonoyloxy)-14-hydroxynotonipetranone	348.229	27.32	Identified	348.23	347.222	-1.1	-3.2	0	21921	21921	-H
477	延胡索庚素	355.174	13.3	Identified	355.178	354.167	-4.2	-11.9	0	27830	21937	-H
478	2,3,4,7-四甲氧基菲	298.116	4.63	Identified	298.121	297.109	-4.3	-14.5	0	26254	21940	-H
479	(3E,11E)-3,11-十三烯-5,7,9-三炔-1,2-双醇	200.079	3.2	Identified	200.084	199.072	-4.4	-22.3	0	21982	21982	-H
480	穿心莲内酯19β-葡萄糖苷	512.26	8.04	Identified	512.262	511.253	-2.1	-4.1	0	31441	22193	-H
481	3′,4′-二甲氧基-7,2′-二葡萄糖异黄烷苷	626.216	24.96	Identified	626.221	625.209	-4.9	-7.8	0	22196	22196	-H
482	Oliveridine	325.127	6.17	Identified	325.131	324.12	-4.5	-13.8	0	22227	22227	-H
483	6α-乙酰氧基-5-表柠檬苦素	542.249	19.33	Identified	542.252	541.241	-2.8	-5.2	0	29969	22299	-H
484	紫花前胡素 F	304.09	2.03	Identified	304.095	303.083	-4.7	-15.5	0	32598	22343	-H
485	去氢香樟内酯	228.11	2.7	Identified	228.115	227.103	-4.8	-21	0	85624	22480	-H
486	地骨皮甲素	530.306	5.83	Identified	530.31	529.298	-4.6	-8.7	0	22536	22536	-H
487	胡椒内酰胺-C9:1(8E)	329.195	7.26	Identified	329.199	328.188	-3.7	-11.3	0	109253	22573	-H
488	美商陆酸	516.341	21.86	Identified	516.345	515.334	-3.9	-7.6	0	53823	22632	-H
489	石蒜碱	287.111	2.21	Identified	287.116	286.104	-4.6	-16.1	0	53218	22686	-H
490	胸腺嘧啶脱氧核苷	242.09	4.31	Identified	242.09	241.083	-0.3	-1.3	0	61201	22697	-H
491	原苏木素 E-2	586.145	6.29	Identified	586.148	585.138	-2.8	-4.7	0	50062	22721	-H
492	白曼陀罗素 A	600.328	3.48	Identified	600.33	599.321	-1.8	-3	0	86070	22754	-H
493	苯丙酸	165.079	15.61	Identified	165.079	164.072	-0.1	-0.7	0	22834	22834	-H
494	梫木毒素	412.243	7.16	Identified	412.246	411.236	-2.9	-7	0	105958	22836	-H
495	铁皮石斛素 C	290.111	2.58	Identified	290.115	289.104	-4.3	-14.8	0	22938	22938	-H
496	北乌碱	647.292	7.09	Identified	647.294	646.284	-2.6	-4	0	2213852	22945	-H
497	原百部碱	415.196	9.35	Identified	415.199	414.188	-3.7	-9	0	86135	22956	-H
498	1,2,5,6-四氢丹参酮Ⅰ	280.106	6.38	Identified	280.11	279.099	-4	-14.5	0	100567	22974	-H
499	大豆脑苷Ⅰ	727.56	4.01	Identified	727.56	726.553	-0.1	-0.1	0	111283	22975	-H
500	血根碱	331.084	4.27	Identified	331.084	330.077	-0.5	-1.4	0	27608	23056	-H
